# Supplementary material for: Valence tautomerism in a cobalt–dioxolene complex containing an imidazolic ancillary ligand
Source: RSC Adv. 2023 Jul 4;13(29):20050–7. doi: 10.1039/d3ra03235c (PMC10318486; doi:10.1039/d3ra03235c)
Supplement: RA-013-D3RA03235C-s002 [file RA-013-D3RA03235C-s002.cif]

# Electronic Supplementary Material (ESI) for RSC Advances.
# This journal is © The Royal Society of Chemistry 2023

####################################################################### 
# 
# This file contains crystal structure data downloaded from the 
# Cambridge Structural Database (CSD) hosted by the Cambridge 
# Crystallographic Data Centre (CCDC).
# 
# Full information about CCDC data access policies and citation 
# guidelines are available at http://www.ccdc.cam.ac.uk/access/V1 
# 
# Audit and citation data items may have been added by the CCDC. 
# Please retain this information to preserve the provenance of 
# this file and to allow appropriate attribution of the data. 
# 
#######################################################################

data_mo_CoBimipyTCLCat_3_0m_a
_database_code_depnum_ccdc_archive 'CCDC 2262731'
loop_
_audit_author_name
_audit_author_address
'Igor A. V. Maldonado'
;Universidade Federal do Rio de Janeiro
Brazil
;
_audit_update_record             
;
2023-05-13 deposited with the CCDC.	2023-06-22 downloaded from the CCDC.
;

_audit_creation_method           SHELXL-2018/3
_shelx_SHELXL_version_number     2018/3
_chemical_name_systematic        ?
_chemical_name_common            ?
_chemical_melting_point          ?
_chemical_formula_moiety         'C23 H22 Cl4 Co N6 O2 1+, P F6 1-, O'
_chemical_formula_sum            'C23 H22 Cl4 Co F6 N6 O3 P'
_chemical_formula_weight         776.16

loop_
_atom_type_symbol
_atom_type_description
_atom_type_scat_dispersion_real
_atom_type_scat_dispersion_imag
_atom_type_scat_source
C C 0.0033 0.0016 'International Tables Vol C Tables 4.2.6.8 and 6.1.1.4'
H H 0.0000 0.0000 'International Tables Vol C Tables 4.2.6.8 and 6.1.1.4'
Cl Cl 0.1484 0.1585 'International Tables Vol C Tables 4.2.6.8 and 6.1.1.4'
Co Co 0.3494 0.9721 'International Tables Vol C Tables 4.2.6.8 and 6.1.1.4'
F F 0.0171 0.0103 'International Tables Vol C Tables 4.2.6.8 and 6.1.1.4'
N N 0.0061 0.0033 'International Tables Vol C Tables 4.2.6.8 and 6.1.1.4'
O O 0.0106 0.0060 'International Tables Vol C Tables 4.2.6.8 and 6.1.1.4'
P P 0.1023 0.0942 'International Tables Vol C Tables 4.2.6.8 and 6.1.1.4'

_space_group_crystal_system      monoclinic
_space_group_IT_number           14
_space_group_name_H-M_alt        'P 21/c'
_space_group_name_Hall           '-P 2ybc'

_shelx_space_group_comment       
;
The symmetry employed for this shelxl refinement is uniquely defined
by the following loop, which should always be used as a source of
symmetry information in preference to the above space-group names.
They are only intended as comments.
;

loop_
_space_group_symop_operation_xyz
'x, y, z'
'-x, y+1/2, -z+1/2'
'-x, -y, -z'
'x, -y-1/2, z-1/2'

_cell_length_a                   8.8538(5)
_cell_length_b                   19.1183(10)
_cell_length_c                   17.5365(8)
_cell_angle_alpha                90
_cell_angle_beta                 93.149(2)
_cell_angle_gamma                90
_cell_volume                     2963.9(3)
_cell_formula_units_Z            4
_cell_measurement_temperature    291(2)
_cell_measurement_reflns_used    9548
_cell_measurement_theta_min      2.30
_cell_measurement_theta_max      26.29
_exptl_crystal_description       block
_exptl_crystal_colour            ?
_exptl_crystal_density_meas      ?
_exptl_crystal_density_method    ?
_exptl_crystal_density_diffrn    1.739
_exptl_crystal_F_000             1560
_exptl_transmission_factor_min   ?
_exptl_transmission_factor_max   ?
_exptl_crystal_size_max          0.173
_exptl_crystal_size_mid          0.164
_exptl_crystal_size_min          0.118
_exptl_absorpt_coefficient_mu    1.071
_shelx_estimated_absorpt_T_min   0.836
_shelx_estimated_absorpt_T_max   0.884
_exptl_absorpt_correction_type   multi-scan
_exptl_absorpt_correction_T_min  0.8584
_exptl_absorpt_correction_T_max  0.9137
_exptl_absorpt_process_details   
;
SADABS-2016/2 - Bruker AXS area detector scaling and absorption correction
;
_exptl_absorpt_special_details   ?
_diffrn_ambient_temperature      291(2)
_diffrn_radiation_wavelength     0.71073
_diffrn_radiation_type           MoK\a
_diffrn_source                   fine-focus
_diffrn_measurement_device_type  'Bruker D8-Venture'
_diffrn_measurement_method       '\f and \w scans'
_diffrn_detector_area_resol_mean 10.4167
_diffrn_reflns_number            99627
_diffrn_reflns_av_unetI/netI     0.0198
_diffrn_reflns_av_R_equivalents  0.0624
_diffrn_reflns_limit_h_min       -10
_diffrn_reflns_limit_h_max       10
_diffrn_reflns_limit_k_min       -23
_diffrn_reflns_limit_k_max       23
_diffrn_reflns_limit_l_min       -21
_diffrn_reflns_limit_l_max       21
_diffrn_reflns_theta_min         2.130
_diffrn_reflns_theta_max         25.680
_diffrn_reflns_theta_full        25.242
_diffrn_measured_fraction_theta_max 0.999
_diffrn_measured_fraction_theta_full 0.999
_diffrn_reflns_Laue_measured_fraction_max 0.999
_diffrn_reflns_Laue_measured_fraction_full 0.999
_diffrn_reflns_point_group_measured_fraction_max 0.999
_diffrn_reflns_point_group_measured_fraction_full 0.999
_reflns_number_total             5626
_reflns_number_gt                4714
_reflns_threshold_expression     'I > 2\s(I)'
_reflns_Friedel_coverage         0.000
_reflns_Friedel_fraction_max     .
_reflns_Friedel_fraction_full    .

_reflns_special_details          
;
 Reflections were merged by SHELXL according to the crystal
 class for the calculation of statistics and refinement.
 
 _reflns_Friedel_fraction is defined as the number of unique
 Friedel pairs measured divided by the number that would be
 possible theoretically, ignoring centric projections and
 systematic absences.
;

_computing_data_collection       ?
_computing_cell_refinement       ?
_computing_data_reduction        ?
_computing_structure_solution    'SHELXT 2014/5 (Sheldrick, 2014)'
_computing_structure_refinement  'SHELXL-2018/3 (Sheldrick, 2018)'
_computing_molecular_graphics    ?
_computing_publication_material  ?
_refine_special_details          ?
_refine_ls_structure_factor_coef Fsqd
_refine_ls_matrix_type           full
_refine_ls_weighting_scheme      calc
_refine_ls_weighting_details     
'w=1/[\s^2^(Fo^2^)+(0.0357P)^2^+4.3197P] where P=(Fo^2^+2Fc^2^)/3'
_atom_sites_solution_primary     ?
_atom_sites_solution_secondary   ?
_atom_sites_solution_hydrogens   mixed
_refine_ls_hydrogen_treatment    mixed
_refine_ls_extinction_method     none
_refine_ls_extinction_coef       .
_refine_ls_number_reflns         5626
_refine_ls_number_parameters     574
_refine_ls_number_restraints     45
_refine_ls_R_factor_all          0.0511
_refine_ls_R_factor_gt           0.0385
_refine_ls_wR_factor_ref         0.0968
_refine_ls_wR_factor_gt          0.0882
_refine_ls_goodness_of_fit_ref   1.072
_refine_ls_restrained_S_all      1.073
_refine_ls_shift/su_max          0.001
_refine_ls_shift/su_mean         0.000

loop_
_atom_site_label
_atom_site_type_symbol
_atom_site_fract_x
_atom_site_fract_y
_atom_site_fract_z
_atom_site_U_iso_or_equiv
_atom_site_adp_type
_atom_site_occupancy
_atom_site_site_symmetry_order
_atom_site_calc_flag
_atom_site_refinement_flags_posn
_atom_site_refinement_flags_adp
_atom_site_refinement_flags_occupancy
_atom_site_disorder_assembly
_atom_site_disorder_group
N6 N 0.4994(3) 0.30727(14) 0.78421(13) 0.0389(6) Uani 1 1 d . . . . .
N5 N 0.5749(2) 0.24590(11) 0.68815(12) 0.0261(5) Uani 1 1 d . . . . .
N3 N 0.6353(3) 0.34909(11) 0.59404(12) 0.0289(5) Uani 1 1 d . . . . .
N1 N 0.4545(3) 0.25481(12) 0.53697(13) 0.0317(5) Uani 1 1 d . . . . .
N2 N 0.3029(3) 0.32055(17) 0.46499(14) 0.0488(7) Uani 1 1 d . . . . .
C23 C 0.4465(5) 0.3667(2) 0.82861(19) 0.0595(10) Uani 1 1 d . . . . .
H6A H 0.479500 0.409596 0.806438 0.089 Uiso 1 1 calc R U . . .
H6B H 0.487381 0.363276 0.880315 0.089 Uiso 1 1 calc R U . . .
H6C H 0.338018 0.366081 0.828084 0.089 Uiso 1 1 calc R U . . .
C22 C 0.5159(4) 0.23926(19) 0.80836(18) 0.0453(8) Uani 1 1 d . . . . .
C21 C 0.5628(3) 0.20166(17) 0.74925(17) 0.0360(7) Uani 1 1 d . . . . .
N4 N 0.8565(2) 0.23610(11) 0.63201(12) 0.0265(5) Uani 1 1 d . . . . .
C20 C 0.5374(3) 0.30898(15) 0.71139(15) 0.0300(6) Uani 1 1 d . . . . .
C19 C 0.5349(4) 0.36840(16) 0.65789(17) 0.0356(7) Uani 1 1 d . . . . .
C7 C 0.3325(4) 0.2151(2) 0.51343(19) 0.0444(8) Uani 1 1 d . . . . .
C8 C 0.2387(4) 0.2555(2) 0.4691(2) 0.0578(10) Uani 1 1 d . . . . .
C9 C 0.2410(5) 0.3813(2) 0.4225(2) 0.0776(14) Uani 1 1 d . . . . .
H13A H 0.141598 0.370373 0.401173 0.116 Uiso 1 1 calc R U . . .
H13B H 0.305639 0.392714 0.382065 0.116 Uiso 1 1 calc R U . . .
H13C H 0.235364 0.420520 0.456388 0.116 Uiso 1 1 calc R U . . .
C10 C 0.4352(3) 0.31782(16) 0.50655(15) 0.0357(7) Uani 1 1 d . . . . .
C12 C 0.7836(4) 0.38679(16) 0.6063(2) 0.0409(7) Uani 1 1 d . . . . .
C11 C 0.5561(4) 0.37066(16) 0.52006(17) 0.0380(7) Uani 1 1 d . . . . .
C13 C 0.9141(4) 0.34832(16) 0.5730(2) 0.0406(7) Uani 1 1 d . . . . .
C14 C 0.9608(3) 0.28588(15) 0.62028(17) 0.0351(6) Uani 1 1 d . . . . .
C18 C 1.1058(4) 0.2790(2) 0.6528(2) 0.0522(9) Uani 1 1 d . . . . .
C17 C 1.1463(4) 0.2217(2) 0.6958(2) 0.0579(10) Uani 1 1 d . . . . .
C16 C 1.0401(4) 0.17087(19) 0.70684(19) 0.0443(8) Uani 1 1 d . . . . .
C15 C 0.8971(3) 0.17935(16) 0.67429(16) 0.0325(6) Uani 1 1 d . . . . .
O1 O 0.6374(2) 0.14544(9) 0.58102(10) 0.0282(4) Uani 1 1 d D . . . .
O2 O 0.7295(2) 0.24280(9) 0.48957(10) 0.0295(4) Uani 1 1 d D . . . .
P P 0.20735(10) 0.52195(4) 0.64064(5) 0.0428(2) Uani 1 1 d D . . . .
Co1 Co 0.65038(4) 0.24277(2) 0.58769(2) 0.02270(10) Uani 1 1 d . . . . .
F5 F 0.3799(3) 0.5300(2) 0.6281(3) 0.1424(16) Uani 1 1 d . . . . .
F1 F 0.0347(3) 0.51099(19) 0.6496(2) 0.1185(12) Uani 1 1 d . . . . .
O3A O 0.6078(18) 0.5436(8) 0.7959(10) 0.216(6) Uani 0.5 1 d . U P A 1
O3 O 0.6966(18) 0.5160(9) 0.7402(9) 0.219(7) Uani 0.5 1 d . . P B 2
F3 F 0.1535(11) 0.5138(6) 0.5551(3) 0.132(3) Uani 0.5484 1 d D . P C 1
F4 F 0.2119(9) 0.4431(3) 0.6536(6) 0.111(4) Uani 0.5484 1 d D . P C 1
F6 F 0.2529(17) 0.5352(6) 0.7238(4) 0.171(6) Uani 0.5484 1 d D . P C 1
F2 F 0.2095(12) 0.6024(3) 0.6273(5) 0.113(4) Uani 0.5484 1 d D . P C 1
F3A F 0.2419(11) 0.4731(7) 0.5740(5) 0.149(4) Uani 0.4516 1 d D . P C 2
F2A F 0.1690(12) 0.5832(9) 0.5898(11) 0.191(9) Uani 0.4516 1 d D . P C 2
F4A F 0.2504(12) 0.4561(6) 0.6917(7) 0.132(6) Uani 0.4516 1 d D . P C 2
F6A F 0.1886(16) 0.5619(7) 0.7134(6) 0.136(6) Uani 0.4516 1 d D . P C 2
H58 H 0.502(4) 0.227(2) 0.858(2) 0.062(11) Uiso 1 1 d . . . . .
H49 H 0.588(3) 0.1555(17) 0.7456(17) 0.035(8) Uiso 1 1 d . . . . .
H64 H 0.571(3) 0.4113(18) 0.6807(17) 0.038(8) Uiso 1 1 d . . . . .
H50 H 0.436(4) 0.3773(17) 0.6373(18) 0.043(9) Uiso 1 1 d . . . . .
H59 H 0.325(4) 0.1694(18) 0.5278(18) 0.041(9) Uiso 1 1 d . . . . .
H62 H 0.150(5) 0.245(2) 0.449(2) 0.063(12) Uiso 1 1 d . . . . .
H54 H 0.771(4) 0.4335(18) 0.5828(18) 0.044(9) Uiso 1 1 d . . . . .
H51 H 0.803(4) 0.3910(17) 0.661(2) 0.045(9) Uiso 1 1 d . . . . .
H57 H 0.626(3) 0.3679(16) 0.4824(18) 0.036(8) Uiso 1 1 d . . . . .
H56 H 0.513(4) 0.4175(19) 0.5237(18) 0.045(9) Uiso 1 1 d . . . . .
H53 H 0.892(4) 0.3334(18) 0.520(2) 0.046(9) Uiso 1 1 d . . . . .
H52 H 1.001(4) 0.3804(18) 0.5735(18) 0.046(9) Uiso 1 1 d . . . . .
H60 H 1.178(5) 0.315(2) 0.646(2) 0.071(12) Uiso 1 1 d . . . . .
H63 H 1.242(5) 0.218(2) 0.714(3) 0.084(14) Uiso 1 1 d . . . . .
H61 H 1.066(4) 0.1295(19) 0.734(2) 0.055(10) Uiso 1 1 d . . . . .
H48 H 0.822(4) 0.1456(17) 0.6807(18) 0.040(9) Uiso 1 1 d . . . . .
C1A C 0.704(2) 0.1234(9) 0.5189(8) 0.0275(15) Uani 0.6601 1 d D . P D 1
C2A C 0.756(2) 0.1767(5) 0.4712(11) 0.0258(9) Uani 0.6601 1 d D . P D 1
C3A C 0.8273(17) 0.1572(7) 0.4063(8) 0.0307(16) Uani 0.6601 1 d D . P D 1
C4A C 0.8479(10) 0.0874(6) 0.3864(5) 0.042(2) Uani 0.6601 1 d D . P D 1
C5A C 0.7981(12) 0.0358(4) 0.4346(6) 0.054(3) Uani 0.6601 1 d D . P D 1
C6A C 0.7272(16) 0.0545(6) 0.5003(6) 0.042(3) Uani 0.6601 1 d D . P D 1
Cl1A Cl 0.8892(14) 0.2215(7) 0.3464(6) 0.0429(18) Uani 0.6601 1 d D . P D 1
Cl2A Cl 0.9419(4) 0.06406(19) 0.30649(18) 0.0763(9) Uani 0.6601 1 d D . P D 1
Cl3A Cl 0.8290(5) -0.05133(13) 0.41502(18) 0.1160(13) Uani 0.6601 1 d D . P D 1
Cl4A Cl 0.6628(6) -0.0076(3) 0.5619(3) 0.0665(11) Uani 0.6601 1 d D . P D 1
C1B C 0.719(4) 0.1265(17) 0.5222(16) 0.0275(15) Uani 0.3399 1 d D . P D 2
C2B C 0.764(5) 0.1775(9) 0.470(2) 0.0258(9) Uani 0.3399 1 d D . P D 2
C3B C 0.850(4) 0.1603(13) 0.4081(17) 0.0307(16) Uani 0.3399 1 d D . P D 2
C4B C 0.8906(16) 0.0899(13) 0.4008(9) 0.034(4) Uani 0.3399 1 d D . P D 2
C5B C 0.8486(19) 0.0392(7) 0.4510(12) 0.038(4) Uani 0.3399 1 d D . P D 2
C6B C 0.759(4) 0.0570(13) 0.5118(14) 0.042(3) Uani 0.3399 1 d D . P D 2
Cl1B Cl 0.899(3) 0.2275(14) 0.3479(10) 0.040(3) Uani 0.3399 1 d D . P D 2
Cl2B Cl 0.9977(6) 0.0700(4) 0.3241(4) 0.0642(15) Uani 0.3399 1 d D . P D 2
Cl3B Cl 0.9046(5) -0.0457(3) 0.4385(3) 0.0674(12) Uani 0.3399 1 d D . P D 2
Cl4B Cl 0.7126(11) -0.0059(7) 0.5773(7) 0.0595(18) Uani 0.3399 1 d D . P D 2

loop_
_atom_site_aniso_label
_atom_site_aniso_U_11
_atom_site_aniso_U_22
_atom_site_aniso_U_33
_atom_site_aniso_U_23
_atom_site_aniso_U_13
_atom_site_aniso_U_12
N6 0.0373(14) 0.0538(16) 0.0260(12) -0.0054(11) 0.0049(10) 0.0095(12)
N5 0.0231(11) 0.0294(12) 0.0258(11) 0.0025(9) 0.0021(8) 0.0022(9)
N3 0.0309(12) 0.0256(11) 0.0304(12) 0.0010(9) 0.0028(9) 0.0011(9)
N1 0.0298(12) 0.0377(13) 0.0272(12) -0.0015(10) -0.0007(9) 0.0008(10)
N2 0.0448(16) 0.067(2) 0.0334(14) -0.0050(13) -0.0100(12) 0.0215(14)
C23 0.071(3) 0.070(3) 0.0386(18) -0.0152(17) 0.0122(17) 0.022(2)
C22 0.0423(18) 0.065(2) 0.0297(16) 0.0123(15) 0.0099(13) 0.0093(16)
C21 0.0332(15) 0.0400(17) 0.0352(16) 0.0102(13) 0.0069(12) 0.0045(13)
N4 0.0241(11) 0.0291(12) 0.0268(11) -0.0029(9) 0.0047(9) 0.0013(9)
C20 0.0274(14) 0.0369(15) 0.0260(13) -0.0033(11) 0.0026(11) 0.0059(12)
C19 0.0406(18) 0.0311(16) 0.0356(16) -0.0044(12) 0.0059(13) 0.0094(13)
C7 0.0352(17) 0.052(2) 0.0457(18) -0.0106(16) -0.0013(14) -0.0061(15)
C8 0.0369(19) 0.084(3) 0.051(2) -0.0161(19) -0.0155(16) 0.0029(19)
C9 0.083(3) 0.093(3) 0.054(2) 0.005(2) -0.020(2) 0.046(3)
C10 0.0381(16) 0.0451(17) 0.0237(13) 0.0001(12) 0.0001(12) 0.0108(13)
C12 0.0414(18) 0.0290(16) 0.052(2) -0.0041(14) 0.0015(15) -0.0056(13)
C11 0.0486(19) 0.0336(16) 0.0318(15) 0.0083(12) 0.0024(14) 0.0084(14)
C13 0.0367(17) 0.0320(16) 0.054(2) 0.0010(14) 0.0104(14) -0.0111(13)
C14 0.0304(15) 0.0349(15) 0.0407(16) -0.0082(12) 0.0081(12) -0.0035(12)
C18 0.0279(17) 0.058(2) 0.071(2) -0.0087(19) 0.0035(16) -0.0076(16)
C17 0.0282(18) 0.072(3) 0.072(3) -0.008(2) -0.0088(17) 0.0086(17)
C16 0.0407(18) 0.050(2) 0.0412(18) -0.0045(15) -0.0061(14) 0.0170(15)
C15 0.0338(15) 0.0343(15) 0.0295(14) -0.0018(12) 0.0031(12) 0.0047(13)
O1 0.0342(10) 0.0237(9) 0.0272(9) 0.0009(7) 0.0067(8) -0.0045(8)
O2 0.0377(11) 0.0256(10) 0.0258(9) 0.0016(7) 0.0071(8) -0.0015(8)
P 0.0533(5) 0.0333(4) 0.0422(4) 0.0029(3) 0.0067(4) -0.0013(4)
Co1 0.02441(18) 0.02253(18) 0.02130(17) -0.00030(13) 0.00250(13) -0.00003(14)
F5 0.0591(18) 0.136(3) 0.235(5) 0.068(3) 0.034(2) -0.0051(19)
F1 0.0594(17) 0.139(3) 0.157(3) 0.042(2) 0.0118(18) -0.0035(18)
O3A 0.199(12) 0.209(13) 0.240(13) 0.020(11) 0.010(11) 0.019(10)
O3 0.203(14) 0.238(16) 0.219(15) -0.075(13) 0.032(12) -0.017(12)
F3 0.185(9) 0.149(7) 0.055(3) -0.007(4) -0.044(4) -0.003(6)
F4 0.073(4) 0.018(2) 0.238(13) 0.014(4) -0.022(5) 0.001(2)
F6 0.288(17) 0.157(10) 0.059(4) 0.038(5) -0.069(7) -0.107(9)
F2 0.190(10) 0.023(2) 0.126(6) -0.003(3) 0.022(5) -0.003(3)
F3A 0.156(9) 0.224(12) 0.067(5) -0.072(6) 0.012(5) 0.079(8)
F2A 0.079(6) 0.236(15) 0.263(17) 0.228(14) 0.058(9) 0.055(9)
F4A 0.104(8) 0.147(11) 0.153(9) 0.115(8) 0.071(7) 0.061(7)
F6A 0.157(10) 0.142(10) 0.114(9) -0.097(9) 0.056(8) -0.014(7)
C1A 0.030(4) 0.0273(19) 0.0250(17) -0.0037(13) 0.002(2) -0.003(2)
C2A 0.026(2) 0.0270(14) 0.0242(14) -0.0027(11) -0.0003(13) -0.0020(12)
C3A 0.027(5) 0.0391(19) 0.0259(15) 0.0009(14) 0.004(2) -0.002(2)
C4A 0.058(6) 0.044(4) 0.025(3) -0.005(3) 0.010(4) 0.009(4)
C5A 0.088(8) 0.031(3) 0.044(5) -0.009(3) 0.014(5) 0.002(4)
C6A 0.064(7) 0.0255(18) 0.038(4) 0.001(2) 0.010(4) -0.001(3)
Cl1A 0.045(4) 0.0495(17) 0.035(2) 0.0071(13) 0.011(2) -0.003(2)
Cl2A 0.121(3) 0.0665(15) 0.0448(14) -0.0061(11) 0.0370(16) 0.0291(19)
Cl3A 0.225(4) 0.0316(9) 0.099(2) -0.0138(12) 0.079(2) 0.0114(19)
Cl4A 0.111(4) 0.0288(9) 0.062(2) 0.0110(13) 0.027(2) -0.004(2)
C1B 0.030(4) 0.0273(19) 0.0250(17) -0.0037(13) 0.002(2) -0.003(2)
C2B 0.026(2) 0.0270(14) 0.0242(14) -0.0027(11) -0.0003(13) -0.0020(12)
C3B 0.027(5) 0.0391(19) 0.0259(15) 0.0009(14) 0.004(2) -0.002(2)
C4B 0.020(6) 0.054(8) 0.026(7) -0.015(6) -0.009(5) 0.005(6)
C5B 0.039(8) 0.031(6) 0.043(10) -0.019(5) 0.003(6) 0.009(5)
C6B 0.064(7) 0.0255(18) 0.038(4) 0.001(2) 0.010(4) -0.001(3)
Cl1B 0.030(3) 0.064(7) 0.024(3) 0.015(4) 0.001(2) -0.008(4)
Cl2B 0.052(2) 0.090(3) 0.053(3) -0.032(2) 0.0183(18) 0.008(2)
Cl3B 0.070(2) 0.044(2) 0.088(3) -0.0290(17) 0.0039(18) 0.0184(17)
Cl4B 0.082(5) 0.0303(19) 0.067(4) 0.011(2) 0.014(3) 0.001(3)

_geom_special_details            
;
 All esds (except the esd in the dihedral angle between two l.s. planes)
 are estimated using the full covariance matrix.  The cell esds are taken
 into account individually in the estimation of esds in distances, angles
 and torsion angles; correlations between esds in cell parameters are only
 used when they are defined by crystal symmetry.  An approximate (isotropic)
 treatment of cell esds is used for estimating esds involving l.s. planes.
;

loop_
_geom_bond_atom_site_label_1
_geom_bond_atom_site_label_2
_geom_bond_distance
_geom_bond_site_symmetry_2
_geom_bond_publ_flag
N6 C20 1.339(3) . ?
N6 C22 1.373(4) . ?
N6 C23 1.468(4) . ?
N5 C20 1.321(3) . ?
N5 C21 1.374(4) . ?
N5 Co1 1.919(2) . ?
N3 C11 1.498(4) . ?
N3 C12 1.503(4) . ?
N3 C19 1.513(4) . ?
N3 Co1 2.041(2) . ?
N1 C10 1.325(4) . ?
N1 C7 1.365(4) . ?
N1 Co1 1.919(2) . ?
N2 C10 1.347(4) . ?
N2 C8 1.370(5) . ?
N2 C9 1.470(5) . ?
C23 H6A 0.9600 . ?
C23 H6B 0.9600 . ?
C23 H6C 0.9600 . ?
C22 C21 1.346(5) . ?
C22 H58 0.91(4) . ?
C21 H49 0.91(3) . ?
N4 C14 1.349(4) . ?
N4 C15 1.352(4) . ?
N4 Co1 1.948(2) . ?
C20 C19 1.473(4) . ?
C19 H64 0.96(3) . ?
C19 H50 0.94(3) . ?
C7 C8 1.349(5) . ?
C7 H59 0.91(3) . ?
C8 H62 0.86(4) . ?
C9 H13A 0.9600 . ?
C9 H13B 0.9600 . ?
C9 H13C 0.9600 . ?
C10 C11 1.481(4) . ?
C12 C13 1.514(4) . ?
C12 H54 0.99(3) . ?
C12 H51 0.96(3) . ?
C11 H57 0.93(3) . ?
C11 H56 0.98(4) . ?
C13 C14 1.499(4) . ?
C13 H53 0.98(3) . ?
C13 H52 0.99(3) . ?
C14 C18 1.382(4) . ?
C18 C17 1.366(6) . ?
C18 H60 0.96(4) . ?
C17 C16 1.373(5) . ?
C17 H63 0.89(5) . ?
C16 C15 1.369(4) . ?
C16 H61 0.95(4) . ?
C15 H48 0.94(3) . ?
O1 C1A 1.335(8) . ?
O1 C1B 1.340(14) . ?
O1 Co1 1.8676(18) . ?
O2 C2A 1.327(8) . ?
O2 C2B 1.336(14) . ?
O2 Co1 1.8930(18) . ?
P F2A 1.499(8) . ?
P F6A 1.505(7) . ?
P F6 1.513(8) . ?
P F4 1.525(5) . ?
P F3A 1.540(6) . ?
P F2 1.556(6) . ?
P F3 1.556(5) . ?
P F1 1.560(3) . ?
P F5 1.563(3) . ?
P F4A 1.580(8) . ?
C1A C6A 1.374(10) . ?
C1A C2A 1.411(8) . ?
C2A C3A 1.386(10) . ?
C3A C4A 1.394(11) . ?
C3A Cl1A 1.725(8) . ?
C4A C5A 1.387(10) . ?
C4A Cl2A 1.727(7) . ?
C5A C6A 1.389(10) . ?
C5A Cl3A 1.726(8) . ?
C6A Cl4A 1.723(7) . ?
C1B C6B 1.389(18) . ?
C1B C2B 1.414(14) . ?
C2B C3B 1.393(18) . ?
C3B C4B 1.402(18) . ?
C3B Cl1B 1.732(14) . ?
C4B C5B 1.376(17) . ?
C4B Cl2B 1.730(13) . ?
C5B C6B 1.405(18) . ?
C5B Cl3B 1.715(12) . ?
C6B Cl4B 1.729(14) . ?

loop_
_geom_angle_atom_site_label_1
_geom_angle_atom_site_label_2
_geom_angle_atom_site_label_3
_geom_angle
_geom_angle_site_symmetry_1
_geom_angle_site_symmetry_3
_geom_angle_publ_flag
C20 N6 C22 106.8(2) . . ?
C20 N6 C23 126.2(3) . . ?
C22 N6 C23 126.9(3) . . ?
C20 N5 C21 106.8(2) . . ?
C20 N5 Co1 114.69(18) . . ?
C21 N5 Co1 138.0(2) . . ?
C11 N3 C12 110.8(2) . . ?
C11 N3 C19 107.9(2) . . ?
C12 N3 C19 108.8(2) . . ?
C11 N3 Co1 104.82(17) . . ?
C12 N3 Co1 115.23(18) . . ?
C19 N3 Co1 109.04(17) . . ?
C10 N1 C7 107.6(3) . . ?
C10 N1 Co1 112.87(19) . . ?
C7 N1 Co1 138.9(2) . . ?
C10 N2 C8 106.7(3) . . ?
C10 N2 C9 126.5(3) . . ?
C8 N2 C9 126.8(3) . . ?
N6 C23 H6A 109.5 . . ?
N6 C23 H6B 109.5 . . ?
H6A C23 H6B 109.5 . . ?
N6 C23 H6C 109.5 . . ?
H6A C23 H6C 109.5 . . ?
H6B C23 H6C 109.5 . . ?
C21 C22 N6 107.5(3) . . ?
C21 C22 H58 131(2) . . ?
N6 C22 H58 122(2) . . ?
C22 C21 N5 108.2(3) . . ?
C22 C21 H49 131.1(19) . . ?
N5 C21 H49 120.7(19) . . ?
C14 N4 C15 119.1(2) . . ?
C14 N4 Co1 121.80(19) . . ?
C15 N4 Co1 119.08(19) . . ?
N5 C20 N6 110.6(2) . . ?
N5 C20 C19 120.2(2) . . ?
N6 C20 C19 129.1(3) . . ?
C20 C19 N3 107.1(2) . . ?
C20 C19 H64 113.6(19) . . ?
N3 C19 H64 108.8(19) . . ?
C20 C19 H50 111(2) . . ?
N3 C19 H50 109(2) . . ?
H64 C19 H50 107(3) . . ?
C8 C7 N1 107.9(3) . . ?
C8 C7 H59 131(2) . . ?
N1 C7 H59 121(2) . . ?
C7 C8 N2 107.8(3) . . ?
C7 C8 H62 129(3) . . ?
N2 C8 H62 123(3) . . ?
N2 C9 H13A 109.5 . . ?
N2 C9 H13B 109.5 . . ?
H13A C9 H13B 109.5 . . ?
N2 C9 H13C 109.5 . . ?
H13A C9 H13C 109.5 . . ?
H13B C9 H13C 109.5 . . ?
N1 C10 N2 110.0(3) . . ?
N1 C10 C11 118.7(2) . . ?
N2 C10 C11 131.3(3) . . ?
N3 C12 C13 113.1(2) . . ?
N3 C12 H54 107.2(19) . . ?
C13 C12 H54 110.6(19) . . ?
N3 C12 H51 107(2) . . ?
C13 C12 H51 109(2) . . ?
H54 C12 H51 110(3) . . ?
C10 C11 N3 104.5(2) . . ?
C10 C11 H57 110.4(19) . . ?
N3 C11 H57 107.6(19) . . ?
C10 C11 H56 111(2) . . ?
N3 C11 H56 111.1(19) . . ?
H57 C11 H56 112(3) . . ?
C14 C13 C12 111.5(3) . . ?
C14 C13 H53 109(2) . . ?
C12 C13 H53 113(2) . . ?
C14 C13 H52 107.3(19) . . ?
C12 C13 H52 108.0(19) . . ?
H53 C13 H52 108(3) . . ?
N4 C14 C18 119.8(3) . . ?
N4 C14 C13 118.4(3) . . ?
C18 C14 C13 121.7(3) . . ?
C17 C18 C14 120.9(3) . . ?
C17 C18 H60 120(2) . . ?
C14 C18 H60 119(2) . . ?
C18 C17 C16 118.9(3) . . ?
C18 C17 H63 119(3) . . ?
C16 C17 H63 122(3) . . ?
C15 C16 C17 118.8(3) . . ?
C15 C16 H61 120(2) . . ?
C17 C16 H61 121(2) . . ?
N4 C15 C16 122.4(3) . . ?
N4 C15 H48 117(2) . . ?
C16 C15 H48 121(2) . . ?
C1A O1 Co1 109.7(8) . . ?
C1B O1 Co1 106.5(15) . . ?
C2A O2 Co1 107.3(8) . . ?
C2B O2 Co1 109.8(15) . . ?
F2A P F6A 94.4(10) . . ?
F6 P F4 91.1(6) . . ?
F2A P F3A 94.1(9) . . ?
F6A P F3A 171.0(7) . . ?
F6 P F2 88.5(5) . . ?
F4 P F2 177.8(5) . . ?
F6 P F3 175.5(7) . . ?
F4 P F3 92.8(5) . . ?
F2 P F3 87.7(5) . . ?
F2A P F1 88.5(4) . . ?
F6A P F1 80.1(6) . . ?
F6 P F1 97.8(6) . . ?
F4 P F1 82.5(4) . . ?
F3A P F1 103.4(4) . . ?
F2 P F1 99.7(4) . . ?
F3 P F1 80.4(4) . . ?
F2A P F5 91.8(4) . . ?
F6A P F5 102.9(6) . . ?
F6 P F5 84.7(6) . . ?
F4 P F5 95.7(4) . . ?
F3A P F5 73.5(4) . . ?
F2 P F5 82.1(4) . . ?
F3 P F5 97.2(4) . . ?
F1 P F5 176.9(3) . . ?
F2A P F4A 177.9(9) . . ?
F6A P F4A 87.6(7) . . ?
F3A P F4A 83.9(6) . . ?
F1 P F4A 92.5(4) . . ?
F5 P F4A 87.2(4) . . ?
O1 Co1 O2 88.17(8) . . ?
O1 Co1 N5 93.74(8) . . ?
O2 Co1 N5 177.76(9) . . ?
O1 Co1 N1 92.26(9) . . ?
O2 Co1 N1 87.07(9) . . ?
N5 Co1 N1 94.03(9) . . ?
O1 Co1 N4 90.75(9) . . ?
O2 Co1 N4 88.70(9) . . ?
N5 Co1 N4 90.09(9) . . ?
N1 Co1 N4 174.73(10) . . ?
O1 Co1 N3 172.72(9) . . ?
O2 Co1 N3 94.47(8) . . ?
N5 Co1 N3 83.78(9) . . ?
N1 Co1 N3 81.12(10) . . ?
N4 Co1 N3 96.09(9) . . ?
O1 C1A C6A 125.1(14) . . ?
O1 C1A C2A 115.3(14) . . ?
C6A C1A C2A 119.6(7) . . ?
O2 C2A C3A 123.3(14) . . ?
O2 C2A C1A 118.6(14) . . ?
C3A C2A C1A 118.1(8) . . ?
C2A C3A C4A 122.4(9) . . ?
C2A C3A Cl1A 118.9(12) . . ?
C4A C3A Cl1A 118.7(12) . . ?
C5A C4A C3A 118.6(8) . . ?
C5A C4A Cl2A 119.6(9) . . ?
C3A C4A Cl2A 121.7(10) . . ?
C4A C5A C6A 119.7(7) . . ?
C4A C5A Cl3A 120.4(9) . . ?
C6A C5A Cl3A 119.9(9) . . ?
C1A C6A C5A 121.6(8) . . ?
C1A C6A Cl4A 116.9(11) . . ?
C5A C6A Cl4A 121.4(10) . . ?
O1 C1B C6B 121(3) . . ?
O1 C1B C2B 120(3) . . ?
C6B C1B C2B 119.3(13) . . ?
O2 C2B C3B 124(3) . . ?
O2 C2B C1B 113(3) . . ?
C3B C2B C1B 121.8(15) . . ?
C2B C3B C4B 116.9(17) . . ?
C2B C3B Cl1B 118(2) . . ?
C4B C3B Cl1B 125(2) . . ?
C5B C4B C3B 122.6(15) . . ?
C5B C4B Cl2B 121.4(18) . . ?
C3B C4B Cl2B 116(2) . . ?
C4B C5B C6B 119.9(13) . . ?
C4B C5B Cl3B 119.7(17) . . ?
C6B C5B Cl3B 120.4(19) . . ?
C1B C6B C5B 119.4(14) . . ?
C1B C6B Cl4B 120(2) . . ?
C5B C6B Cl4B 120(2) . . ?

_refine_diff_density_max         0.593
_refine_diff_density_min         -0.444
_refine_diff_density_rms         0.060

_shelx_res_file                  
;
TITL mo_CoBimipyTCLCat_3_0m_a.res in P2(1)/c
    mo_CoBimipyTCLCat_3_0m_a.res
    created by SHELXL-2018/3 at 00:36:00 on 13-May-2023
CELL  0.71073   8.8538  19.1183  17.5365   90.000   93.149   90.000
ZERR     4.00   0.0005   0.0010   0.0008    0.000    0.002    0.000
LATT   1
SYMM  - X, 1/2 + Y, 1/2 - Z
SFAC  C    H    CL   CO   F    N    O    P
UNIT 92 88 16 4 24 24 12 4
MERG   2
Free O3 O3a
ISOR 0.01 O3A
SHEL 20 0.82
DFIX  1.571 P F2
DFIX 1.571 P F3
DFIX 1.571 P F4
DFIX 1.571 P F6
DFIX 1.571 P F2A
DFIX 1.571 P F3A
DFIX 1.571 P F4A
DFIX 1.571 P F6A
FLAT C1A C2A C3A C4A C5A C6A Cl1A Cl2A Cl3A Cl4A
FLAT C1B C2B C3B C4B C5B C6B Cl1B Cl2B Cl3B Cl4B
SADI C1A C2A C1B C2B
DFIX 1.39 C2A C3A C3A C4A C4A C5A C5A C6A C6A C1A
DFIX 1.39 C2B C3B C3B C4B C4B C5B C5B C6B C6B C1B
SADI C3A Cl1A C3B Cl1B
SADI C4A Cl2A C4B Cl2B
SADI C5A Cl3A C5B Cl3B
SADI C6A Cl4A C6B Cl4B
SADI C1A O1 C1B O1
SADI C2A O2 C2B O2
EADP C1A C1B
EADP C2A C2B
EADP C6A C6B
EADP C3A C3B
size 0.118 0.164 0.173
TEMP 17.8
FMAP   2
PLAN   10
ACTA
HTAB
BOND   $H
LIST   4
L.S.  20
TEMP    17.85
WGHT    0.035700    4.319700
FVAR       0.38672
N6    6    0.499365    0.307268    0.784213    11.00000    0.03732    0.05379 =
         0.02600   -0.00539    0.00494    0.00951
N5    6    0.574923    0.245900    0.688146    11.00000    0.02307    0.02941 =
         0.02576    0.00249    0.00209    0.00219
N3    6    0.635297    0.349092    0.594040    11.00000    0.03091    0.02559 =
         0.03039    0.00103    0.00282    0.00109
N1    6    0.454453    0.254812    0.536975    11.00000    0.02984    0.03769 =
         0.02723   -0.00154   -0.00072    0.00085
N2    6    0.302861    0.320550    0.464994    11.00000    0.04475    0.06678 =
         0.03340   -0.00495   -0.01000    0.02147
C23   1    0.446489    0.366700    0.828605    11.00000    0.07107    0.06985 =
         0.03857   -0.01515    0.01224    0.02188
AFIX 137
H6A   2    0.479500    0.409596    0.806438    11.00000   -1.50000
H6B   2    0.487381    0.363276    0.880315    11.00000   -1.50000
H6C   2    0.338018    0.366081    0.828084    11.00000   -1.50000
AFIX   0
C22   1    0.515878    0.239262    0.808355    11.00000    0.04225    0.06495 =
         0.02968    0.01226    0.00989    0.00930
C21   1    0.562841    0.201658    0.749252    11.00000    0.03324    0.04003 =
         0.03515    0.01023    0.00689    0.00446
N4    6    0.856531    0.236104    0.632011    11.00000    0.02407    0.02911 =
         0.02680   -0.00291    0.00466    0.00132
C20   1    0.537447    0.308980    0.711390    11.00000    0.02740    0.03690 =
         0.02595   -0.00334    0.00256    0.00588
C19   1    0.534864    0.368402    0.657895    11.00000    0.04064    0.03105 =
         0.03556   -0.00440    0.00588    0.00941
C7    1    0.332534    0.215134    0.513433    11.00000    0.03518    0.05207 =
         0.04570   -0.01056   -0.00131   -0.00609
C8    1    0.238732    0.255547    0.469083    11.00000    0.03693    0.08364 =
         0.05099   -0.01611   -0.01549    0.00289
C9    1    0.241001    0.381308    0.422467    11.00000    0.08282    0.09316 =
         0.05407    0.00481   -0.02045    0.04575
AFIX 137
H13A  2    0.141598    0.370373    0.401173    11.00000   -1.50000
H13B  2    0.305639    0.392714    0.382065    11.00000   -1.50000
H13C  2    0.235364    0.420520    0.456388    11.00000   -1.50000
AFIX   0
C10   1    0.435223    0.317818    0.506546    11.00000    0.03805    0.04505 =
         0.02369    0.00011    0.00008    0.01083
C12   1    0.783582    0.386794    0.606250    11.00000    0.04143    0.02896 =
         0.05210   -0.00407    0.00150   -0.00558
C11   1    0.556065    0.370657    0.520064    11.00000    0.04857    0.03363 =
         0.03179    0.00830    0.00240    0.00837
C13   1    0.914146    0.348318    0.572974    11.00000    0.03672    0.03202 =
         0.05391    0.00099    0.01036   -0.01106
C14   1    0.960814    0.285875    0.620284    11.00000    0.03044    0.03492 =
         0.04065   -0.00817    0.00810   -0.00349
C18   1    1.105815    0.278967    0.652839    11.00000    0.02786    0.05778 =
         0.07089   -0.00865    0.00345   -0.00760
C17   1    1.146282    0.221667    0.695801    11.00000    0.02816    0.07213 =
         0.07226   -0.00821   -0.00877    0.00862
C16   1    1.040050    0.170868    0.706841    11.00000    0.04068    0.04996 =
         0.04121   -0.00449   -0.00611    0.01698
C15   1    0.897062    0.179347    0.674292    11.00000    0.03383    0.03432 =
         0.02946   -0.00184    0.00311    0.00472
O1    7    0.637366    0.145440    0.581018    11.00000    0.03420    0.02367 =
         0.02719    0.00086    0.00670   -0.00454
O2    7    0.729495    0.242798    0.489574    11.00000    0.03769    0.02556 =
         0.02579    0.00157    0.00707   -0.00153
P     8    0.207351    0.521954    0.640644    11.00000    0.05328    0.03326 =
         0.04216    0.00290    0.00671   -0.00127
CO1   4    0.650376    0.242770    0.587688    11.00000    0.02441    0.02253 =
         0.02130   -0.00030    0.00250   -0.00003
F5    5    0.379928    0.529958    0.628136    11.00000    0.05913    0.13614 =
         0.23483    0.06766    0.03379   -0.00511
F1    5    0.034670    0.510986    0.649627    11.00000    0.05941    0.13937 =
         0.15733    0.04216    0.01183   -0.00349
PART  1
O3A   7    0.607845    0.543597    0.795945    10.50000    0.19889    0.20950 =
         0.23971    0.01982    0.00982    0.01870
PART  2
O3    7    0.696615    0.516027    0.740193    10.50000    0.20308    0.23765 =
         0.21878   -0.07518    0.03164   -0.01728
PART  1
F3    5    0.153500    0.513783    0.555146    10.54838    0.18518    0.14877 =
         0.05499   -0.00691   -0.04381   -0.00283
F4    5    0.211932    0.443104    0.653565    10.54838    0.07294    0.01784 =
         0.23811    0.01449   -0.02208    0.00071
F6    5    0.252866    0.535246    0.723807    10.54838    0.28842    0.15687 =
         0.05944    0.03750   -0.06878   -0.10725
F2    5    0.209526    0.602402    0.627330    10.54838    0.19041    0.02307 =
         0.12586   -0.00322    0.02159   -0.00254
PART  2
F3A   5    0.241862    0.473054    0.574014    10.45162    0.15600    0.22399 =
         0.06659   -0.07153    0.01192    0.07918
F2A   5    0.168982    0.583172    0.589810    10.45162    0.07944    0.23581 =
         0.26338    0.22830    0.05838    0.05523
F4A   5    0.250415    0.456060    0.691728    10.45162    0.10374    0.14727 =
         0.15300    0.11482    0.07059    0.06100
F6A   5    0.188630    0.561901    0.713448    10.45162    0.15737    0.14233 =
         0.11400   -0.09655    0.05633   -0.01440
PART  0
H58   2    0.502492    0.226798    0.857538    11.00000    0.06239
H49   2    0.587571    0.155475    0.745555    11.00000    0.03532
H64   2    0.570791    0.411253    0.680742    11.00000    0.03756
H50   2    0.436401    0.377294    0.637260    11.00000    0.04289
H59   2    0.324723    0.169369    0.527804    11.00000    0.04122
H62   2    0.150100    0.245474    0.449048    11.00000    0.06257
H54   2    0.770738    0.433515    0.582821    11.00000    0.04411
H51   2    0.802875    0.390976    0.660534    11.00000    0.04546
H57   2    0.625620    0.367896    0.482399    11.00000    0.03595
H56   2    0.513378    0.417537    0.523732    11.00000    0.04537
H53   2    0.892233    0.333413    0.519912    11.00000    0.04575
H52   2    1.001463    0.380392    0.573517    11.00000    0.04600
H60   2    1.177532    0.315461    0.645773    11.00000    0.07092
H63   2    1.241582    0.217831    0.714488    11.00000    0.08397
H61   2    1.065547    0.129497    0.734116    11.00000    0.05451
H48   2    0.821573    0.145607    0.680695    11.00000    0.04006
PART 1
C1A   1    0.703788    0.123381    0.518887    10.66011    0.03017    0.02725 =
         0.02499   -0.00369    0.00154   -0.00296
C2A   1    0.755566    0.176718    0.471239    10.66011    0.02621    0.02697 =
         0.02418   -0.00268   -0.00026   -0.00202
C3A   1    0.827290    0.157185    0.406259    10.66011    0.02743    0.03909 =
         0.02588    0.00086    0.00382   -0.00165
C4A   1    0.847935    0.087385    0.386421    10.66011    0.05769    0.04377 =
         0.02507   -0.00495    0.00998    0.00933
C5A   1    0.798069    0.035792    0.434602    10.66011    0.08762    0.03087 =
         0.04414   -0.00857    0.01444    0.00239
C6A   1    0.727244    0.054539    0.500350    10.66011    0.06439    0.02546 =
         0.03775    0.00068    0.00970   -0.00064
CL1A  3    0.889167    0.221472    0.346400    10.66011    0.04533    0.04947 =
         0.03469    0.00706    0.01081   -0.00320
CL2A  3    0.941872    0.064061    0.306492    10.66011    0.12105    0.06646 =
         0.04484   -0.00608    0.03697    0.02914
CL3A  3    0.829040   -0.051328    0.415025    10.66011    0.22545    0.03163 =
         0.09875   -0.01383    0.07904    0.01137
CL4A  3    0.662818   -0.007620    0.561867    10.66011    0.11082    0.02880 =
         0.06248    0.01100    0.02728   -0.00448
PART 2
C1B   1    0.718594    0.126455    0.522195    10.33989    0.03017    0.02725 =
         0.02499   -0.00369    0.00154   -0.00296
C2B   1    0.763565    0.177491    0.469631    10.33989    0.02621    0.02697 =
         0.02418   -0.00268   -0.00026   -0.00202
C3B   1    0.849638    0.160339    0.408148    10.33989    0.02743    0.03909 =
         0.02588    0.00086    0.00382   -0.00165
C4B   1    0.890567    0.089921    0.400793    10.33989    0.02044    0.05425 =
         0.02643   -0.01493   -0.00893    0.00471
C5B   1    0.848572    0.039155    0.451031    10.33989    0.03933    0.03101 =
         0.04340   -0.01873    0.00285    0.00921
C6B   1    0.758867    0.057011    0.511778    10.33989    0.06439    0.02546 =
         0.03775    0.00068    0.00970   -0.00064
CL1B  3    0.898605    0.227457    0.347900    10.33989    0.03045    0.06432 =
         0.02382    0.01483    0.00130   -0.00768
CL2B  3    0.997742    0.070023    0.324111    10.33989    0.05154    0.09010 =
         0.05279   -0.03151    0.01834    0.00819
CL3B  3    0.904608   -0.045740    0.438518    10.33989    0.07033    0.04359 =
         0.08809   -0.02904    0.00387    0.01839
CL4B  3    0.712625   -0.005949    0.577287    10.33989    0.08219    0.03032 =
         0.06711    0.01068    0.01434    0.00106
PART 0
HKLF    4


REM  mo_CoBimipyTCLCat_3_0m_a.res in P2(1)/c
REM wR2 = 0.0968, GooF = S = 1.072, Restrained GooF = 1.073 for all data
REM R1 = 0.0385 for 4714 Fo > 4sig(Fo) and 0.0511 for all 5626 data
REM 574 parameters refined using 45 restraints

END

WGHT      0.0356      4.3219

REM Instructions for potential hydrogen bonds
HTAB C9 F3
HTAB C9 F3A
HTAB C19 O3
HTAB C19 F4
HTAB C19 F4A
EQIV $1 -x+1, -y, -z+1
HTAB C7 Cl3A_$1
EQIV $2 x-1, y, z
HTAB C8 Cl1A_$2
HTAB C8 Cl1B_$2
EQIV $3 x, -y+1/2, z+1/2
HTAB C12 Cl2A_$3
EQIV $4 -x+1, -y+1, -z+1
HTAB C11 F2_$4
HTAB C11 F2A_$4
HTAB C13 O2
HTAB C13 F2A_$4
EQIV $5 x+1, y, z
HTAB C13 F4_$5
HTAB C18 F4_$5
HTAB C15 O1
EQIV $6 -x+1, y-1/2, -z+3/2
HTAB C15 F6A_$6

REM Highest difference peak  0.593,  deepest hole -0.444,  1-sigma level  0.060
Q1    1   0.0916  0.5410  0.6986  11.00000  0.05    0.59
Q2    1   0.3892  0.5243  0.6951  11.00000  0.05    0.59
Q3    1   0.0725  0.5179  0.5984  11.00000  0.05    0.58
Q4    1   0.3279  0.4983  0.5850  11.00000  0.05    0.46
Q5    1   0.2203  0.5809  0.6784  11.00000  0.05    0.38
Q6    1   0.3482  0.5769  0.6382  11.00000  0.05    0.38
Q7    1   0.2255  0.4927  0.7222  11.00000  0.05    0.36
Q8    1   0.2351  0.4394  0.5928  11.00000  0.05    0.32
Q9    1   0.3796  0.3967  0.7996  11.00000  0.05    0.29
Q10   1   0.0948  0.4707  0.6618  11.00000  0.05    0.28
;
_shelx_res_checksum              58421

_shelx_hkl_file                  
;
  -1   0   0  153.88    5.90
   1   0   0  161.58    5.90
   1   0   0  162.98    5.90
  -1   0   0  154.98    5.80
  -1   0   0  151.98    5.80
  -2   0   0 1754.82   53.69
  -2   0   0 1756.82   53.69
  -2   0   0 1686.23   53.69
  -2   0   0 1873.21   53.69
  -2   0   0 1772.12   53.79
   2   0   0 1756.92   53.69
   2   0   0 1776.32   53.79
   2   0   0 1782.32   53.79
   2   0   0 1723.23   53.69
   2   0   0 1797.82   53.59
  -3   0   0  129.29    7.30
  -3   0   0  110.49    7.00
   3   0   0   98.49    6.50
   3   0   0   93.79    6.90
  -3   0   0   95.99    6.40
   3   0   0   96.09    6.90
  -3   0   0   95.99    7.00
   3   0   0  112.69    6.90
  -3   0   0  110.59    6.70
   3   0   0   92.89    7.00
  -4   0   0  357.56   16.10
   4   0   0  365.16   15.90
  -4   0   0  385.36   16.60
   4   0   0  373.66   16.00
  -4   0   0  384.76   16.20
  -4   0   0  370.16   16.30
   4   0   0  381.56   16.20
  -4   0   0  372.86   16.40
   4   0   0  379.76   16.50
   4   0   0  407.06   16.20
  -5   0   0   38.40    6.30
  -5   0   0   36.40    7.20
  -5   0   0   35.30    5.90
   5   0   0   40.00    6.90
   5   0   0   36.20    7.10
   5   0   0   36.40    6.90
  -5   0   0   31.10    5.80
   5   0   0   26.70    5.70
  -5   0   0   41.50    7.10
   5   0   0   38.30    6.50
   6   0   0   81.99    9.90
  -6   0   0   76.39   10.00
   6   0   0   95.19   10.90
  -6   0   0   82.79    9.00
   6   0   0   74.49    9.70
  -6   0   0   69.79    9.70
  -6   0   0   81.59   10.20
   6   0   0  104.19    9.50
  -6   0   0   80.19   10.40
   6   0   0   72.99   10.10
  -7   0   0  346.07   18.80
   7   0   0  344.07   19.30
   7   0   0  341.27   18.80
   7   0   0  350.76   19.30
   7   0   0  350.46   20.40
  -7   0   0  355.86   19.40
  -7   0   0  366.46   20.70
  -7   0   0  362.86   20.80
   7   0   0  349.17   20.00
   8   0   0   68.89   11.70
   8   0   0   41.80   10.80
   8   0   0   56.89   11.60
  -8   0   0   60.19   10.30
   8   0   0   51.99   10.80
  -8   0   0   52.89   10.00
  -8   0   0   63.89   11.30
   8   0   0   60.99   10.90
   9   0   0  327.37   24.70
  -9   0   0  321.87   24.30
   9   0   0  373.36   22.20
  -9   0   0  341.67   24.00
   9   0   0  327.87   23.80
   9   0   0  360.36   23.00
  -9   0   0  314.97   22.30
  -9   0   0  362.46   23.70
  10   0   0  100.69   18.10
  10   0   0  112.09   16.10
 -10   0   0  117.99   17.40
 -10   0   0   88.79   16.10
  10   0   0  110.09   16.80
 -10   0   0   94.09   16.50
  10   0   0  111.89   18.00
  10   0   0   87.09   16.80
 -10   0   0   93.79   18.30
  11   0   0   52.49   16.60
  11   0   0   58.69   19.40
 -11   0   0   32.20   12.90
 -11   0   0   66.79   15.00
  11   0   0   16.70   15.50
 -11   0   0   56.99   17.00
  11   0   0   45.40   21.10
 -11   0   0   36.00   16.00
   2  -1   0  139.59    6.80
  -2  -1   0  147.09    7.10
   2  -1   0  136.49    6.90
   2  -1   0  140.09    6.70
   2  -1   0  143.19    7.00
  -2  -1   0  132.19    6.90
  -2  -1   0  146.19    7.00
  -2  -1   0  145.89    6.60
  -2  -1   0  136.79    7.20
   2  -1   0  148.69    7.20
   2   1   0  139.99    6.90
   2   1   0  143.59    7.30
  -2   1   0  135.09    6.90
  -2   1   0  145.99    6.90
  -2   1   0  140.49    6.80
  -2   1   0  138.29    6.70
   2   1   0  145.59    7.10
  -2   1   0  142.59    7.10
   2   1   0  134.09    6.70
   2   1   0  144.69    6.70
  -3  -1   0 2025.70   62.39
   3  -1   0 2001.60   62.39
   3  -1   0 2033.90   62.19
  -3  -1   0 1957.60   62.59
   3  -1   0 2056.49   62.39
   3  -1   0 2030.60   62.39
  -3  -1   0 1991.40   62.39
  -3  -1   0 1995.20   62.29
  -3  -1   0 2014.00   62.09
   3  -1   0 1997.10   62.39
  -3   1   0 1986.00   62.29
  -3   1   0 2011.60   62.39
   3   1   0 2035.90   62.39
  -3   1   0 2066.39   62.29
  -3   1   0 2041.40   62.39
   3   1   0 2010.90   62.29
  -3   1   0 1989.30   62.39
   3   1   0 2021.60   62.39
   3   1   0 2117.29   62.89
   3   1   0 2007.40   61.99
   4  -1   0  128.19    8.90
  -4  -1   0  155.58    9.80
  -4  -1   0  130.89    8.80
   4  -1   0  130.69    9.00
   4  -1   0  144.29    9.40
  -4  -1   0  134.19    9.00
   4  -1   0  125.29    8.50
  -4  -1   0  140.19    9.30
   4  -1   0  133.29    9.50
  -4  -1   0  128.49    9.20
  -4   1   0  128.09    9.30
   4   1   0  133.69    9.60
   4   1   0  131.39    9.50
   4   1   0  140.19    9.20
   4   1   0  113.69    8.50
  -4   1   0  132.19    9.30
  -4   1   0  146.19    9.50
  -4   1   0  147.99    9.10
   4   1   0  133.39    9.20
  -4   1   0  132.29    8.50
   5  -1   0  492.15   20.70
   5  -1   0  517.55   20.80
  -5  -1   0  464.25   20.70
   5  -1   0  539.15   21.70
  -5  -1   0  476.85   21.20
  -5  -1   0  488.15   20.70
   5  -1   0  432.96   20.50
   5  -1   0  503.25   21.30
  -5  -1   0  505.45   21.20
  -5  -1   0  473.85   20.80
   5   1   0  520.55   20.90
   5   1   0  482.85   20.80
  -5   1   0  479.85   20.80
  -5   1   0  480.75   20.60
  -5   1   0  498.35   20.90
   5   1   0  460.45   20.80
  -5   1   0  515.35   20.80
  -5   1   0  496.65   20.70
   5   1   0  478.55   21.50
   5   1   0  514.45   21.30
   6  -1   0   53.39    7.60
  -6  -1   0   57.19    8.20
  -6  -1   0   62.59    9.70
   6  -1   0   68.49    9.30
  -6  -1   0   54.49    9.30
   6  -1   0   54.59    9.00
  -6  -1   0   63.49    9.30
  -6  -1   0   58.19    8.20
   6  -1   0   68.79    9.40
   6  -1   0   48.20    8.60
  -6   1   0   48.40    7.60
   6   1   0   61.09    8.70
   6   1   0   50.19    8.80
  -6   1   0   56.09    8.50
   6   1   0   63.69    8.90
  -6   1   0   54.19    8.60
  -6   1   0   56.79    8.00
  -6   1   0   49.90    7.80
   6   1   0   68.39    9.70
   6   1   0   61.99    9.00
  -7  -1   0   13.60    8.10
   7  -1   0   -0.60    6.80
   7  -1   0   11.60    7.50
  -7  -1   0   -0.20    6.20
  -7  -1   0   13.50    8.00
   7  -1   0    7.70    7.50
   7  -1   0   -1.10    6.60
  -7  -1   0    3.00    7.20
   7  -1   0    7.70    7.30
   7   1   0   12.70    6.50
  -7   1   0   11.50    6.40
   7   1   0   15.20    7.40
   7   1   0   16.80    7.20
   7   1   0   21.40    8.00
   7   1   0    7.70    7.70
  -7   1   0    3.80    6.90
  -7   1   0    9.10    5.60
  -7   1   0   17.90    7.10
   8  -1   0  206.48   16.80
   8  -1   0  290.67   18.90
  -8  -1   0  291.67   19.20
   8  -1   0  270.77   19.40
  -8  -1   0  332.47   20.40
  -8  -1   0  275.77   23.10
   8  -1   0  288.87   19.10
   8  -1   0  290.47   19.90
  -8  -1   0  241.28   17.90
  -8   1   0  271.97   18.60
   8   1   0  255.77   19.50
  -8   1   0  261.67   23.50
   8   1   0  264.17   19.10
  -8   1   0  235.58   18.90
   8   1   0  276.57   18.50
   8   1   0  257.07   18.20
   8   1   0  274.17   18.30
  -8   1   0  306.07   20.30
   9  -1   0  138.99   17.20
  -9  -1   0  137.49   16.00
  -9  -1   0  105.99   15.90
   9  -1   0  112.79   15.80
   9  -1   0  143.79   17.90
   9  -1   0  126.79   16.70
  -9  -1   0  146.59   16.80
  -9  -1   0  126.99   14.50
   9   1   0  148.69   15.50
   9   1   0  150.58   17.20
  -9   1   0  121.39   16.90
  -9   1   0  136.19   17.50
   9   1   0  168.18   19.70
  -9   1   0  166.68   18.80
  -9   1   0  133.89   16.00
   9   1   0  154.68   15.30
  10  -1   0   37.50   12.80
  10  -1   0    5.80    9.50
 -10  -1   0    8.20   12.60
 -10  -1   0   17.80   12.80
  10  -1   0   29.00   13.90
 -10  -1   0   -0.10   13.40
 -10  -1   0   19.90   12.10
  10  -1   0    4.70   13.00
  10  -1   0    4.00   11.90
 -10  -1   0  -16.30   11.70
 -10   1   0    6.50   11.40
 -10   1   0   29.90   12.60
  10   1   0    7.10   11.80
  10   1   0    5.90   14.50
 -10   1   0   34.50   13.00
 -10   1   0   -5.70    9.60
  10   1   0   28.90   13.40
 -10   1   0   15.30   13.00
  10   1   0    3.00   13.30
  10   1   0   20.00   12.40
  11  -1   0   26.80   20.50
 -11  -1   0   32.10   15.10
 -11  -1   0   21.40   16.50
 -11  -1   0   29.30   14.60
  11  -1   0    8.20   15.20
  11  -1   0    7.50   15.10
 -11  -1   0    9.50   19.00
  11  -1   0  -11.40   17.10
  11   1   0    4.60   13.50
 -11   1   0   18.20   14.60
  11   1   0   21.80   17.20
  11   1   0   35.90   15.50
  11   1   0    1.70   19.30
 -11   1   0    6.60   12.00
 -11   1   0   29.40   20.00
 -11   1   0    7.50   16.10
   0  -2   0 1826.82   53.29
   0  -2   0 1884.31   53.19
   0   2   0 1760.12   53.69
   0   2   0 1747.63   53.29
  -1  -2   0 3715.43  109.59
  -1  -2   0 3874.11  109.69
  -1  -2   0 3581.64  109.89
   1  -2   0 3754.72  109.79
   1  -2   0 3712.93  109.79
  -1  -2   0 3706.63  109.49
  -1  -2   0 3645.84  109.59
   1  -2   0 3777.22  109.69
   1  -2   0 3759.52  109.79
   1   2   0 3792.22  109.69
   1   2   0 3812.62  109.49
  -1   2   0 3731.83  109.69
   1   2   0 3765.62  109.59
   1   2   0 3698.93  109.59
  -1   2   0 3741.03  109.29
  -1   2   0 3729.83  109.79
   1   2   0 3838.92  109.99
  -1   2   0 3723.53  109.69
  -1   2   0 3737.63  109.79
   2  -2   0 2955.30   88.29
  -2  -2   0 2940.91   87.99
   2  -2   0 2908.01   87.69
  -2  -2   0 2961.40   87.89
  -2  -2   0 2968.00   88.09
  -2  -2   0 2920.91   88.49
   2  -2   0 2975.20   88.09
  -2  -2   0 2933.41   88.09
   2  -2   0 2951.00   88.19
   2  -2   0 2913.31   88.19
   2   2   0 2940.41   87.79
  -2   2   0 3009.70   88.19
  -2   2   0 2903.01   88.09
   2   2   0 3012.10   88.09
   2   2   0 3010.80   88.59
  -2   2   0 3039.50   88.39
  -2   2   0 2997.20   88.29
   2   2   0 2901.81   87.89
   2   2   0 2903.01   88.09
  -2   2   0 2919.11   87.69
   3  -2   0   -3.10    2.70
  -3  -2   0    1.70    3.20
  -3  -2   0    0.70    2.20
  -3  -2   0    3.20    3.10
   3  -2   0    1.70    2.70
   3  -2   0   -1.10    3.00
  -3  -2   0    3.60    3.40
   3  -2   0    1.90    3.10
  -3  -2   0   -2.60    3.00
   3  -2   0   -1.20    3.10
   3   2   0    0.40    2.90
   3   2   0   -0.70    3.00
  -3   2   0    1.30    3.20
  -3   2   0   -0.90    2.30
   3   2   0    2.10    3.00
  -3   2   0    1.60    2.80
   3   2   0    3.20    2.80
   3   2   0    1.30    3.10
  -3   2   0   -2.00    3.20
  -4  -2   0 1329.17   45.00
   4  -2   0 1326.47   44.40
  -4  -2   0 1374.26   44.50
  -4  -2   0 1290.57   44.30
   4  -2   0 1406.16   44.80
   4  -2   0 1348.86   44.20
  -4  -2   0 1305.27   44.10
   4  -2   0 1338.77   44.10
   4  -2   0 1329.27   44.40
  -4  -2   0 1359.86   44.20
  -4   2   0 1360.66   44.30
  -4   2   0 1336.37   44.40
   4   2   0 1378.26   45.20
   4   2   0 1382.56   44.60
   4   2   0 1341.87   44.20
  -4   2   0 1324.67   44.40
  -4   2   0 1365.96   44.50
   4   2   0 1329.67   43.80
  -4   2   0 1363.46   44.20
   4   2   0 1313.57   44.30
  -5  -2   0 1391.66   48.90
   5  -2   0 1432.36   48.90
   5  -2   0 1465.15   49.00
   5  -2   0 1423.96   48.60
  -5  -2   0 1498.25   48.50
   5  -2   0 1392.86   48.20
   5  -2   0 1420.26   48.40
  -5  -2   0 1426.06   48.70
  -5  -2   0 1476.85   48.80
  -5  -2   0 1425.56   48.70
   5   2   0 1446.06   48.70
  -5   2   0 1473.05   48.50
   5   2   0 1466.35   48.40
   5   2   0 1490.55   48.90
  -5   2   0 1428.96   48.80
  -5   2   0 1427.66   48.70
   5   2   0 1397.66   47.80
  -5   2   0 1421.66   48.50
  -5   2   0 1511.65   48.70
   5   2   0 1447.96   49.40
  -6  -2   0   46.80    7.70
   6  -2   0   37.50    7.80
   6  -2   0   45.30    8.30
   6  -2   0   32.50    7.20
  -6  -2   0   48.50    7.80
  -6  -2   0   51.69    8.30
   6  -2   0   41.40    7.90
  -6  -2   0   34.30    6.70
   6  -2   0   41.70    8.30
  -6  -2   0   42.20    7.70
  -6   2   0   43.60    8.10
  -6   2   0   42.80    8.00
   6   2   0   35.10    8.30
   6   2   0   36.70    7.00
   6   2   0   46.80    8.00
  -6   2   0   37.90    7.90
   6   2   0   45.00    7.40
  -6   2   0   45.10    8.50
   6   2   0   36.60    7.60
  -7  -2   0    0.00    7.30
   7  -2   0    2.50    6.40
  -7  -2   0   -3.00    6.40
   7  -2   0    2.40    7.40
   7  -2   0   -0.70    5.30
   7  -2   0   -4.90    6.50
   7  -2   0    4.40    6.60
  -7  -2   0    3.70    6.20
  -7  -2   0   -8.20    6.60
   7   2   0   -3.00    6.50
   7   2   0    2.50    5.80
  -7   2   0   -5.50    6.50
   7   2   0   -1.90    7.10
  -7   2   0    2.10    6.90
   7   2   0    2.90    8.00
   7   2   0   12.50    8.00
  -7   2   0   -4.20    6.80
  -7   2   0    0.90    6.80
   8  -2   0  107.09   13.70
  -8  -2   0   98.39   13.90
   8  -2   0   99.79   12.60
  -8  -2   0   89.39   13.20
   8  -2   0  101.79   12.00
  -8  -2   0   95.09   13.10
  -8  -2   0   86.09   14.10
   8  -2   0  118.49   14.20
   8  -2   0   97.29   13.40
   8   2   0  122.99   15.90
   8   2   0   95.89   13.60
  -8   2   0  124.99   14.50
  -8   2   0   93.69   13.20
  -8   2   0  101.89   14.10
   8   2   0  102.29   12.60
   8   2   0   92.79   12.70
   8   2   0   94.29   13.00
  -8   2   0  125.19   15.50
   9  -2   0  158.28   18.60
   9  -2   0  140.69   17.40
   9  -2   0  169.08   19.00
   9  -2   0  155.98   19.10
  -9  -2   0  177.68   17.80
  -9  -2   0  138.79   18.80
  -9  -2   0  153.78   20.00
  -9  -2   0  195.28   18.80
  -9   2   0  168.08   19.10
  -9   2   0  142.09   17.00
  -9   2   0  164.88   14.30
   9   2   0  152.78   17.50
   9   2   0  144.09   18.50
   9   2   0  165.78   16.90
  -9   2   0  168.58   20.60
   9   2   0  120.59   17.40
  10  -2   0  169.58   21.70
 -10  -2   0  139.39   16.60
 -10  -2   0  220.08   21.10
 -10  -2   0  231.78   25.30
  10  -2   0  182.78   24.60
  10  -2   0  197.58   21.20
  10  -2   0  250.67   24.80
  10  -2   0  213.58   22.50
 -10  -2   0  164.78   19.80
 -10  -2   0  168.98   21.80
 -10   2   0  176.98   21.60
 -10   2   0  197.58   23.30
 -10   2   0  231.78   22.30
  10   2   0  234.38   19.50
 -10   2   0  220.28   22.80
 -10   2   0  188.38   17.70
  10   2   0  156.68   20.00
  10   2   0  201.78   23.60
  10   2   0  214.38   25.10
 -10   2   0  234.28   21.20
  10   2   0  198.28   22.00
 -11  -2   0  -29.00   15.20
  11  -2   0   10.50   13.70
 -11  -2   0  -16.10   17.50
 -11  -2   0   20.90   17.00
  11  -2   0  -10.80   15.40
  11  -2   0   27.90   18.60
  11  -2   0   12.40   18.50
 -11  -2   0   31.90   15.40
 -11   2   0   -4.60   16.50
 -11   2   0   25.90   18.90
 -11   2   0   18.30   14.80
 -11   2   0   -2.40   15.70
  11   2   0   21.50   21.40
  11   2   0   20.20   14.80
  11   2   0   14.90   17.10
  11   2   0   14.70   17.70
  11   2   0   41.70   17.60
   0  -3   0    3.50    1.50
   0  -3   0    1.70    1.20
   0  -3   0    3.20    1.40
   0   3   0    2.80    1.50
   0   3   0    4.00    1.50
   0   3   0    1.20    1.20
   0   3   0    3.20    1.50
  -1  -3   0   27.40    3.30
  -1  -3   0   24.40    2.90
  -1  -3   0   25.90    3.30
  -1  -3   0   30.70    2.80
  -1  -3   0   27.70    3.20
   1  -3   0   27.20    3.20
   1  -3   0   24.90    2.80
   1  -3   0   22.70    2.30
  -1  -3   0   31.40    3.70
   1  -3   0   24.90    3.10
   1  -3   0   25.10    3.10
  -1   3   0   22.40    3.00
   1   3   0   27.80    3.10
  -1   3   0   24.00    2.30
   1   3   0   25.40    2.90
   1   3   0   25.10    3.10
  -1   3   0   22.00    2.90
   1   3   0   26.10    2.80
   1   3   0   23.90    2.80
  -1   3   0   27.50    3.20
  -1   3   0   27.90    2.80
   2  -3   0  891.41   27.30
  -2  -3   0  899.31   29.00
   2  -3   0  887.61   29.10
  -2  -3   0  934.31   29.00
  -2  -3   0  895.31   28.90
  -2  -3   0  919.91   29.60
  -2  -3   0  909.61   28.80
   2  -3   0  885.81   29.20
   2  -3   0  879.71   29.00
   2  -3   0  891.51   29.10
   2  -3   0  871.61   28.40
   2   3   0  901.41   28.90
  -2   3   0  883.81   29.10
  -2   3   0  891.81   28.90
   2   3   0  893.11   28.80
  -2   3   0  882.61   28.30
  -2   3   0  867.61   28.90
   2   3   0  903.91   28.70
   2   3   0  907.21   29.50
   2   3   0  897.31   28.90
   2   3   0  882.11   28.20
  -2   3   0  873.71   29.20
   3  -3   0  413.76   16.00
   3  -3   0  410.66   16.40
  -3  -3   0  436.26   16.50
  -3  -3   0  457.05   17.40
   3  -3   0  402.16   16.60
   3  -3   0  430.26   16.70
  -3  -3   0  420.86   16.30
  -3  -3   0  389.16   16.20
  -3  -3   0  408.36   16.10
   3  -3   0  412.76   16.70
   3   3   0  413.96   15.70
   3   3   0  408.96   16.20
  -3   3   0  432.66   16.30
  -3   3   0  444.06   16.10
  -3   3   0  423.46   13.40
   3   3   0  432.96   16.40
  -3   3   0  391.66   16.20
  -3   3   0  438.06   16.60
   3   3   0  413.16   16.00
   3   3   0  406.86   16.60
   3   3   0  429.06   16.30
  -3   3   0  407.46   16.40
   4  -3   0  547.95   21.60
   4  -3   0  519.65   21.30
   4  -3   0  535.35   20.70
  -4  -3   0  559.54   22.00
  -4  -3   0  529.75   20.70
  -4  -3   0  529.15   20.70
   4  -3   0  540.65   21.20
   4  -3   0  553.64   21.10
  -4  -3   0  544.35   21.00
  -4  -3   0  501.15   20.50
   4   3   0  512.95   20.50
   4   3   0  526.15   20.70
   4   3   0  521.95   21.80
  -4   3   0  517.65   20.90
  -4   3   0  499.85   20.40
  -4   3   0  538.95   21.00
   4   3   0  544.05   21.20
  -4   3   0  544.95   21.20
   4   3   0  521.65   20.40
  -4   3   0  562.04   21.60
   5  -3   0  378.66   17.70
  -5  -3   0  371.46   17.90
   5  -3   0  369.96   17.30
  -5  -3   0  370.96   17.40
  -5  -3   0  363.86   17.00
  -5  -3   0  381.36   17.50
  -5  -3   0  384.56   18.00
   5  -3   0  365.36   17.30
   5  -3   0  337.17   16.90
   5  -3   0  365.76   16.60
   5   3   0  358.66   17.50
   5   3   0  359.76   18.30
  -5   3   0  383.76   17.90
   5   3   0  351.36   16.80
  -5   3   0  383.86   18.00
  -5   3   0  327.47   16.80
   5   3   0  368.16   16.70
  -5   3   0  362.86   17.40
  -5   3   0  364.36   17.10
   5   3   0  356.76   16.90
   6  -3   0   10.20    6.00
  -6  -3   0   17.50    6.70
  -6  -3   0    7.20    6.20
  -6  -3   0    2.80    6.90
   6  -3   0    7.40    5.30
   6  -3   0    7.60    6.00
  -6  -3   0   -0.50    6.20
  -6  -3   0   10.70    6.20
   6  -3   0   12.30    6.50
   6  -3   0   12.20    6.30
  -6   3   0   14.90    5.60
   6   3   0    5.90    6.70
  -6   3   0   20.80    6.60
   6   3   0   -1.40    5.70
   6   3   0   10.90    6.30
   6   3   0    7.70    6.20
  -6   3   0    4.80    5.10
   6   3   0    5.40    5.40
  -6   3   0    4.50    5.30
  -6   3   0   -1.70    5.50
  -7  -3   0   25.80    8.40
   7  -3   0   32.50    9.30
  -7  -3   0   32.40   10.00
  -7  -3   0   16.90    8.80
   7  -3   0   36.70    9.30
  -7  -3   0   25.90    7.10
   7  -3   0   19.70    7.30
  -7  -3   0   23.70    8.90
   7  -3   0   27.70    7.10
   7  -3   0   26.60    8.30
  -7   3   0   29.00   11.20
   7   3   0   22.30    8.10
   7   3   0   26.80    7.90
   7   3   0   28.20    9.10
  -7   3   0   42.30    9.90
   7   3   0   21.30    7.90
  -7   3   0   23.80    8.00
  -7   3   0   33.60    8.70
  -7   3   0   32.40    8.30
   8  -3   0  143.79   16.00
   8  -3   0  136.89   14.90
  -8  -3   0  141.39   15.30
   8  -3   0  129.19   14.40
  -8  -3   0  102.29   14.70
   8  -3   0  125.49   13.60
  -8  -3   0  121.69   15.80
   8  -3   0  127.69   16.60
  -8  -3   0  109.19   14.00
  -8   3   0  115.19   14.70
   8   3   0  115.19   13.90
   8   3   0  110.49   14.80
  -8   3   0  146.19   15.10
  -8   3   0  124.29   13.00
   8   3   0  127.09   14.80
  -8   3   0  108.89   10.20
   8   3   0  124.29   14.10
  -8   3   0  132.59   16.20
   8   3   0  127.29   13.70
   9  -3   0   55.79   12.80
  -9  -3   0   46.50   12.00
  -9  -3   0   85.79   15.20
   9  -3   0   57.19   12.70
  -9  -3   0   65.59   13.00
   9  -3   0   59.69   12.10
  -9  -3   0   56.99   14.30
   9  -3   0   62.09   12.70
   9  -3   0   68.79   14.50
  -9   3   0   57.99    8.90
   9   3   0   61.69   12.40
  -9   3   0   61.29   14.80
  -9   3   0   80.49   13.30
   9   3   0   57.99   12.70
   9   3   0   69.59   14.70
   9   3   0   74.69   13.70
  -9   3   0   69.99   12.80
  -9   3   0   62.79   13.10
 -10  -3   0    6.30   11.70
 -10  -3   0    3.90    9.30
  10  -3   0   15.10   10.60
 -10  -3   0  -13.90   11.90
  10  -3   0   -5.80   12.60
 -10  -3   0    6.50   13.60
  10  -3   0   18.40   13.70
  10  -3   0   -6.60   10.70
  10  -3   0    5.00   12.90
 -10  -3   0   11.30   14.10
  10   3   0    1.70   11.60
  10   3   0    5.60   12.40
  10   3   0   -2.70   13.80
 -10   3   0    8.00    9.70
  10   3   0   11.40   12.70
 -10   3   0   -7.90   12.60
 -10   3   0    9.70   11.80
 -10   3   0    4.10   12.50
  10   3   0    6.50   12.40
  10   3   0   22.20   13.30
 -10   3   0   31.00   12.60
 -10   3   0   30.40   15.50
  -1  -4   0    1.00    1.90
  -1  -4   0    1.40    2.50
  -1  -4   0    4.10    2.30
  -1  -4   0    2.10    1.80
   1  -4   0    0.40    2.30
   1  -4   0   -0.40    2.30
   1  -4   0   -0.10    1.80
  -1  -4   0    1.60    1.80
   1  -4   0   -2.00    2.20
   1   4   0    1.90    2.20
  -1   4   0    2.30    2.10
  -1   4   0    0.70    1.80
   1   4   0    3.40    2.40
  -1   4   0    0.90    1.70
   1   4   0    0.40    1.90
  -1   4   0   -0.10    2.30
  -1   4   0   -0.20    1.90
   1   4   0    3.00    2.40
   2  -4   0  753.42   23.40
   2  -4   0  733.93   25.20
   2  -4   0  747.03   25.20
  -2  -4   0  754.32   25.10
  -2  -4   0  775.02   25.20
  -2  -4   0  733.13   24.80
  -2  -4   0  742.53   24.90
   2  -4   0  743.03   25.30
  -2  -4   0  802.92   25.80
  -2  -4   0  725.03   24.20
   2  -4   0  730.33   25.20
   2   4   0  827.42   25.80
  -2   4   0  741.23   25.40
  -2   4   0  743.83   24.30
   2   4   0  751.22   24.30
   2   4   0  735.63   24.90
  -2   4   0  719.03   25.20
   2   4   0  744.13   24.70
   2   4   0  734.33   24.80
  -2   4   0  730.43   25.20
  -2   4   0  736.43   25.10
   2   4   0  768.52   25.20
  -3  -4   0  389.26   16.40
   3  -4   0  427.26   17.00
   3  -4   0  432.66   14.70
  -3  -4   0  426.46   16.90
  -3  -4   0  420.76   16.80
  -3  -4   0  440.26   16.80
  -3  -4   0  440.86   17.50
   3  -4   0  445.26   17.50
   3  -4   0  416.06   16.70
   3  -4   0  401.66   16.00
   3   4   0  423.16   16.40
   3   4   0  432.36   16.80
  -3   4   0  438.46   16.30
  -3   4   0  420.96   17.00
  -3   4   0  429.86   17.40
   3   4   0  422.16   16.10
  -3   4   0  426.86   17.00
   3   4   0  432.06   17.00
   3   4   0  463.45   17.60
  -3   4   0  434.46   17.30
   3   4   0  447.26   17.00
  -4  -4   0  536.95   21.80
  -4  -4   0  535.35   21.40
   4  -4   0  559.84   22.90
   4  -4   0  528.95   21.30
  -4  -4   0  544.15   21.40
   4  -4   0  517.05   21.10
  -4  -4   0  550.74   21.20
   4  -4   0  513.85   20.50
   4  -4   0  533.75   21.60
  -4  -4   0  561.34   21.50
  -4   4   0  518.95   21.10
  -4   4   0  513.25   16.90
   4   4   0  524.95   20.20
  -4   4   0  522.55   21.60
  -4   4   0  561.34   20.70
  -4   4   0  551.74   24.20
   4   4   0  538.55   20.80
   4   4   0  563.34   21.60
   4   4   0  516.25   20.90
   4   4   0  506.45   21.90
   4   4   0  535.75   20.90
  -4   4   0  519.15   21.30
   5  -4   0  135.19   10.60
   5  -4   0  148.79   11.50
   5  -4   0  143.29   11.50
  -5  -4   0  140.49   10.00
  -5  -4   0  127.39   11.40
   5  -4   0  132.59   10.70
  -5  -4   0  145.69   10.10
  -5  -4   0  131.79    9.90
  -5  -4   0  151.18   11.10
   5  -4   0  144.19   11.10
   5   4   0  144.89   10.00
   5   4   0  141.49   11.90
   5   4   0  158.08   11.00
  -5   4   0   96.19   10.50
   5   4   0  141.49   11.00
  -5   4   0  137.49    6.60
  -5   4   0  141.69   11.00
   5   4   0  138.39   10.50
   5   4   0  139.49    9.90
  -5   4   0  140.19   10.90
  -5   4   0  140.09   10.20
  -5   4   0  124.49   11.00
   6  -4   0  107.99   11.00
   6  -4   0  100.09    9.70
  -6  -4   0   92.09   11.30
  -6  -4   0   99.89   10.70
   6  -4   0  102.39   11.70
  -6  -4   0  102.99   11.00
   6  -4   0   91.39   10.90
   6  -4   0   85.09   10.90
  -6  -4   0  110.29   11.40
  -6  -4   0   88.69   10.30
   6   4   0  110.49   10.60
   6   4   0  110.59   10.30
  -6   4   0  106.49   11.10
  -6   4   0  105.09   12.00
  -6   4   0  102.89   10.80
   6   4   0   95.59   11.70
   6   4   0   97.59   11.20
  -6   4   0  104.29   10.10
  -6   4   0   99.89   10.30
  -6   4   0   85.79    6.40
   6   4   0  116.09   10.80
   6   4   0  110.29   11.60
  -7  -4   0  127.99   13.40
   7  -4   0  138.29   14.30
  -7  -4   0  113.89   14.00
   7  -4   0  128.09   13.70
  -7  -4   0  130.59   13.50
   7  -4   0  158.88   15.00
   7  -4   0  156.08   13.70
  -7  -4   0  141.99   15.00
   7  -4   0   87.49   17.20
  -7  -4   0  126.29   13.50
   7   4   0  135.29   12.90
  -7   4   0  126.49   13.20
   7   4   0  134.99   13.10
   7   4   0  139.29   12.90
  -7   4   0  131.99   13.00
  -7   4   0  151.18   14.50
   7   4   0  135.59   13.90
   7   4   0  121.79   13.80
  -7   4   0  152.78   13.90
  -7   4   0  147.69   14.60
   7   4   0  119.19   16.80
  -7   4   0  142.39    8.70
  -8  -4   0   41.70    9.40
  -8  -4   0   58.29   12.30
   8  -4   0   49.90   10.30
  -8  -4   0   53.39   12.00
   8  -4   0   44.10   10.60
   8  -4   0   43.10    9.60
   8  -4   0   24.20    9.70
  -8  -4   0   29.90   10.70
   8  -4   0   38.10    9.80
  -8   4   0   49.99   11.10
   8   4   0   38.50    9.30
  -8   4   0   23.90    8.80
   8   4   0   42.40    9.40
   8   4   0   31.90    8.80
   8   4   0   47.20   10.50
  -8   4   0   37.90   11.40
   8   4   0   38.50    9.90
   8   4   0   55.79   10.60
  -8   4   0   36.50    6.50
  -9  -4   0  131.09   16.80
   9  -4   0  140.39   18.00
   9  -4   0   85.69   18.20
   9  -4   0   93.39   15.60
  -9  -4   0  102.09   15.80
  -9  -4   0  105.99   13.40
  -9  -4   0  116.29   17.10
   9  -4   0   62.29   13.10
   9  -4   0  117.29   15.40
  -9   4   0  101.79   16.10
   9   4   0   85.29   13.80
  -9   4   0  111.89   14.90
   9   4   0  115.69   15.10
  -9   4   0   77.09   14.10
   9   4   0   77.19   14.40
  -9   4   0  112.59   14.90
  -9   4   0  129.09   16.00
   9   4   0   94.39   14.10
   9   4   0  107.69   15.80
  10  -4   0   28.50   14.20
  10  -4   0   53.29   17.20
  10  -4   0   34.20   13.30
 -10  -4   0   21.30   15.50
 -10  -4   0   28.60   11.40
 -10  -4   0   29.80   15.20
 -10  -4   0   37.00   12.10
  10  -4   0   37.90   13.90
  10  -4   0    1.50   12.70
 -10  -4   0   30.00   14.00
 -10   4   0   46.20   13.90
  10   4   0   21.00   15.40
 -10   4   0   69.09   16.60
 -10   4   0   30.10    8.10
 -10   4   0   61.79   15.90
  10   4   0   47.60   13.80
  10   4   0   40.30   14.20
 -10   4   0   39.80   13.30
  10   4   0   47.00   15.50
  10   4   0   43.30   13.40
  10   4   0   33.90   13.90
 -10   4   0   35.60   12.90
   0  -5   0    4.70    2.50
   0  -5   0    1.20    1.70
   0  -5   0    6.40    2.60
   0  -5   0    3.60    2.20
   0   5   0    7.80    2.40
   0   5   0    5.30    2.40
   0   5   0    8.40    2.80
   1  -5   0  499.25   17.70
  -1  -5   0  495.55   17.60
  -1  -5   0  522.35   17.80
   1  -5   0  483.75   18.00
  -1  -5   0  504.25   18.00
   1  -5   0  522.95   18.00
   1  -5   0  503.55   17.90
  -1  -5   0  512.75   17.80
  -1  -5   0  504.15   17.70
  -1   5   0  491.35   17.10
   1   5   0  524.35   17.80
  -1   5   0  505.25   18.10
  -1   5   0  489.35   17.80
   1   5   0  506.75   17.50
   1   5   0  506.35   17.60
  -1   5   0  508.55   17.80
  -1   5   0  522.65   17.90
   1   5   0  521.65   18.00
   1   5   0  493.85   17.70
  -2  -5   0  182.28    8.40
  -2  -5   0  181.88    9.00
  -2  -5   0  186.58    9.20
   2  -5   0  186.38    9.60
  -2  -5   0  184.98    9.20
   2  -5   0  188.18    9.40
  -2  -5   0  195.58    9.20
   2  -5   0  185.08    9.20
   2  -5   0  176.38    9.00
   2  -5   0  191.18    7.70
  -2  -5   0  193.58    9.90
  -2   5   0  179.68    7.60
  -2   5   0  167.08    8.90
   2   5   0  193.08    9.40
  -2   5   0  192.28    9.60
  -2   5   0  189.08    8.30
   2   5   0  174.78    8.90
   2   5   0  188.78    9.30
  -2   5   0  192.58    9.00
  -2   5   0  194.48    9.00
   2   5   0  180.78    8.70
   2   5   0  178.88    9.00
  -3  -5   0  131.39    8.70
  -3  -5   0  143.79    8.90
  -3  -5   0  147.09    8.80
   3  -5   0  135.89    9.10
  -3  -5   0  126.79    8.70
   3  -5   0  151.98    6.70
   3  -5   0  146.89    9.40
   3  -5   0  145.99    9.20
  -3  -5   0  147.29    9.70
   3  -5   0  134.99    9.00
  -3   5   0  141.89    8.10
   3   5   0  145.09    8.40
   3   5   0  145.99    8.30
  -3   5   0  149.29    9.00
  -3   5   0  129.29    9.10
   3   5   0  148.89    8.90
   3   5   0  138.99    9.50
  -3   5   0  135.69    9.00
   3   5   0  135.59    8.20
  -3   5   0  136.19    8.90
   3   5   0  146.69    7.90
   4  -5   0  358.56   16.20
  -4  -5   0  375.76   16.60
   4  -5   0  356.66   15.80
   4  -5   0  366.26   17.20
   4  -5   0  381.96   17.40
  -4  -5   0  357.26   16.70
  -4  -5   0  367.86   16.20
   4  -5   0  370.26   13.70
  -4  -5   0  366.16   17.20
  -4  -5   0  372.06   16.30
   4  -5   0  381.86   17.20
  -4   5   0  352.06   16.60
   4   5   0  361.16   16.80
  -4   5   0  381.06   15.90
  -4   5   0  337.67   16.30
   4   5   0  374.36   16.20
   4   5   0  392.16   15.90
   4   5   0  374.26   17.10
  -4   5   0  371.36   16.80
   4   5   0  369.76   16.30
   4   5   0  376.46   16.20
  -4   5   0  379.16   16.70
   5  -5   0  104.29    9.70
   5  -5   0  118.99   10.90
   5  -5   0  114.49   10.30
  -5  -5   0  119.99   10.20
  -5  -5   0  110.99   10.50
   5  -5   0  115.39    7.30
  -5  -5   0  112.99   11.50
  -5  -5   0  125.89    9.50
  -5  -5   0  152.88   11.50
   5  -5   0  132.79   11.30
   5  -5   0  116.09    9.70
   5   5   0  130.49   10.20
   5   5   0  107.49    9.70
  -5   5   0  112.89    5.10
  -5   5   0  124.79    9.60
  -5   5   0  133.69   10.80
  -5   5   0  133.49   11.50
   5   5   0  120.49   10.70
  -5   5   0  105.29    9.80
   5   5   0  120.59   11.60
   5   5   0  113.79   10.50
   5   5   0  131.69   10.10
  -5   5   0  126.59   10.60
  -6  -5   0  165.48   14.30
   6  -5   0  165.98   12.90
   6  -5   0  136.39   13.10
  -6  -5   0  136.69   11.30
  -6  -5   0  132.89   12.00
  -6  -5   0  152.28   12.80
   6  -5   0  132.49   11.60
   6  -5   0  120.89   11.20
   6  -5   0  140.29   12.40
  -6  -5   0  151.98   12.40
   6   5   0  134.59   12.40
  -6   5   0  142.09    6.80
  -6   5   0  130.39   11.10
   6   5   0  153.08   12.10
   6   5   0  148.19   11.70
   6   5   0  136.09   11.10
  -6   5   0  144.09   12.20
   6   5   0  154.78   12.90
  -6   5   0  141.09   13.60
  -6   5   0  142.09   11.50
   6   5   0  124.29   11.70
  -6   5   0  148.69   12.10
   7  -5   0   48.70    9.30
  -7  -5   0   23.20    8.10
   7  -5   0   36.80    8.90
  -7  -5   0   33.50    9.00
  -7  -5   0   32.80    9.00
  -7  -5   0   21.50    9.10
  -7  -5   0   34.70    9.60
   7  -5   0   50.49   10.30
   7  -5   0   41.50    9.40
  -7   5   0   39.50    5.10
  -7   5   0   36.40    8.30
   7   5   0   41.20    8.30
   7   5   0   26.60    8.40
   7   5   0   27.90    7.70
  -7   5   0   34.00    9.00
  -7   5   0   32.40    8.00
   7   5   0   27.20    9.20
   7   5   0   23.00    9.60
  -7   5   0   29.90    8.20
   7   5   0   36.20    8.50
  -7   5   0   28.40    8.60
  -8  -5   0   -8.40    7.80
   8  -5   0   -1.00    8.90
   8  -5   0   -0.20    9.10
   8  -5   0   12.10    7.80
  -8  -5   0    3.70    8.50
   8  -5   0   29.60    9.70
  -8   5   0   -0.30    7.60
   8   5   0   16.80    8.70
  -8   5   0   22.40   10.90
   8   5   0   18.70    8.40
   8   5   0    7.20    8.00
   8   5   0   14.30    8.30
  -8   5   0    1.50    9.10
   8   5   0   13.10    7.70
  -8   5   0    1.70   10.80
  -8   5   0    7.20    4.10
   8   5   0    7.10    7.50
   9  -5   0   36.00   11.90
   9  -5   0   32.00   11.10
  -9  -5   0   29.30   11.10
  -9  -5   0   29.50   12.50
   9  -5   0   51.79   14.10
   9  -5   0   31.50   11.80
   9  -5   0   16.50   10.60
  -9  -5   0   17.20   10.90
  -9  -5   0   22.20   13.00
  -9  -5   0   16.90   10.60
  -9   5   0   16.80    8.50
   9   5   0   25.30   10.90
  -9   5   0   27.50   11.40
  -9   5   0   36.70    6.20
   9   5   0   30.10   13.00
   9   5   0   13.90    9.50
   9   5   0    9.10    9.70
   9   5   0   28.70   11.50
  -9   5   0   24.60   10.80
  -9   5   0   23.90   13.50
  -9   5   0   37.50   11.00
  10  -5   0   24.20   14.30
 -10  -5   0    3.60   12.00
  10  -5   0   45.70   14.80
 -10  -5   0   34.00   15.50
  10  -5   0   24.10   10.40
 -10  -5   0   23.30   13.60
  10  -5   0   -2.90   13.90
 -10  -5   0    6.40   10.50
  10  -5   0   41.40   14.90
  10  -5   0   43.10   12.40
 -10  -5   0   31.60   12.20
 -10   5   0   33.90   11.70
  10   5   0   21.70   11.90
  10   5   0   39.00   15.00
  10   5   0   34.70   14.10
 -10   5   0   34.40   13.10
  10   5   0   16.60   16.10
 -10   5   0   31.20   18.10
  10   5   0   25.20   12.10
 -10   5   0   30.70    6.70
 -10   5   0   55.69   15.20
 -10   5   0   62.39   15.40
  10   5   0   53.69   14.30
   0  -6   0  599.84   20.70
   0  -6   0  609.24   20.90
   0  -6   0  608.24   20.80
   0  -6   0  603.94   20.70
   0   6   0  574.04   20.40
   0   6   0  604.64   20.90
   0   6   0  587.04   20.60
   0   6   0  596.84   20.80
  -1  -6   0   82.39    6.00
  -1  -6   0   79.19    5.90
  -1  -6   0   83.09    5.50
   1  -6   0   82.59    6.20
   1  -6   0   84.19    5.80
   1  -6   0   80.89    6.00
   1  -6   0   94.99    5.90
   1   6   0   80.49    6.10
  -1   6   0   84.09    5.70
  -1   6   0   77.69    5.70
  -1   6   0   89.79    5.80
  -1   6   0   79.69    5.50
   1   6   0   82.19    5.70
   1   6   0   81.39    5.90
   1   6   0   85.89    5.60
   1   6   0   82.99    5.90
  -1   6   0   82.19    6.00
   2  -6   0   19.80    4.50
  -2  -6   0   13.70    3.10
  -2  -6   0   23.90    4.20
  -2  -6   0   17.00    4.10
  -2  -6   0   22.90    3.90
   2  -6   0   27.90    4.80
  -2  -6   0   23.70    4.30
  -2  -6   0   24.00    3.60
   2  -6   0   23.30    4.30
   2  -6   0   19.30    3.80
  -2   6   0   20.90    3.90
   2   6   0   24.40    4.30
   2   6   0   22.20    3.90
   2   6   0   17.30    4.10
  -2   6   0   22.00    3.10
   2   6   0   19.60    4.20
  -2   6   0   24.40    4.60
  -2   6   0   24.80    4.30
  -2   6   0   17.90    4.40
   2   6   0   27.70    4.70
   3  -6   0   87.19    7.20
   3  -6   0   99.49    7.50
  -3  -6   0   78.29    6.30
  -3  -6   0   82.69    7.60
  -3  -6   0   89.19    7.70
  -3  -6   0   89.59    7.90
   3  -6   0   96.49    8.00
   3  -6   0   91.49    7.90
  -3  -6   0   86.49    7.60
   3  -6   0   95.29    5.50
  -3  -6   0   91.09    8.50
   3   6   0   99.79    7.20
  -3   6   0   93.19    7.80
   3   6   0   89.09    6.80
  -3   6   0   85.49    7.90
   3   6   0   89.29    7.30
  -3   6   0   87.59    7.80
   3   6   0   98.99    7.60
   3   6   0   93.59    6.90
  -3   6   0   80.19    6.50
   3   6   0   84.39    7.20
  -3   6   0   86.39    7.20
  -4  -6   0  177.78   10.70
   4  -6   0  172.78    8.10
  -4  -6   0  177.98   11.40
  -4  -6   0  163.78   11.00
   4  -6   0  162.28   11.70
  -4  -6   0  184.98   12.40
   4  -6   0  163.38   11.40
  -4  -6   0  181.28   10.90
   4  -6   0  180.58   11.00
   4   6   0  189.08   10.90
  -4   6   0  174.18   10.00
   4   6   0  171.28   11.20
  -4   6   0  171.98   10.80
   4   6   0  171.18   11.20
  -4   6   0  171.78   11.10
  -4   6   0  164.28   11.60
   4   6   0  168.18   11.30
   4   6   0  182.08   10.30
  -4   6   0  177.38   10.60
   4   6   0  179.88   11.20
   5  -6   0   11.60    6.10
  -5  -6   0   15.10    5.10
  -5  -6   0   17.80    6.30
   5  -6   0   15.30    6.30
   5  -6   0   14.60    3.50
   5  -6   0   14.40    6.40
  -5  -6   0   13.80    4.90
  -5  -6   0   16.60    5.40
   5  -6   0   18.70    6.40
  -5  -6   0    8.70    6.30
  -5   6   0   20.40    5.30
  -5   6   0   15.40    5.50
   5   6   0   15.00    6.20
  -5   6   0   23.20    6.50
   5   6   0   22.10    5.30
   5   6   0    9.50    5.40
   5   6   0   17.40    6.10
   5   6   0   12.80    6.40
   5   6   0   14.90    5.70
  -5   6   0    7.80    4.70
  -5   6   0    9.90    5.70
   6  -6   0   57.39    9.20
   6  -6   0   76.59   10.90
  -6  -6   0   59.99    8.80
  -6  -6   0   43.70    9.90
  -6  -6   0   60.19    8.90
   6  -6   0   87.19   11.00
  -6  -6   0   61.29    9.20
  -6  -6   0   59.69    8.40
   6  -6   0   79.69   11.10
   6  -6   0   56.29    6.30
   6   6   0   53.59    9.00
   6   6   0   60.19    8.70
   6   6   0   56.19    8.40
  -6   6   0   54.89    8.50
   6   6   0   56.79    8.20
  -6   6   0   69.09   10.30
  -6   6   0   68.79    9.80
   6   6   0   52.79    8.50
  -6   6   0   54.89    8.30
  -6   6   0   53.89    8.40
   6   6   0   58.59    8.70
   7  -6   0    2.30    7.60
   7  -6   0    0.50    4.30
  -7  -6   0   -3.20    8.20
   7  -6   0    4.20    6.90
   7  -6   0    3.90    7.30
   7  -6   0  -11.00    6.50
  -7  -6   0    2.70    6.90
   7  -6   0    8.70    8.50
  -7  -6   0   -7.60    8.10
  -7  -6   0   -9.20    7.20
  -7  -6   0    7.10    7.20
  -7   6   0   -9.60    6.30
  -7   6   0    1.60    1.90
   7   6   0   -5.80    7.40
  -7   6   0   -2.20    6.80
  -7   6   0   15.90   14.80
   7   6   0   -7.00    6.70
   7   6   0   -3.80    8.20
   7   6   0    6.00    6.90
  -7   6   0   -1.60    7.20
  -7   6   0   -1.60    5.60
   7   6   0  -13.90    6.00
   7   6   0    0.10    6.10
   8  -6   0  117.19   15.10
  -8  -6   0   96.79   12.00
   8  -6   0  127.39   16.30
  -8  -6   0  115.89   14.50
  -8  -6   0   67.39   11.00
  -8  -6   0  113.69   14.60
   8  -6   0  129.69   14.20
   8   6   0  103.39   13.70
   8   6   0   99.99   13.00
  -8   6   0  131.59   16.90
   8   6   0   98.09   14.00
  -8   6   0   94.09   13.20
  -8   6   0  101.09   13.70
   8   6   0   95.79   13.40
   8   6   0  104.19   13.30
  -8   6   0  125.09   14.40
   8   6   0  106.69   14.40
  -8   6   0   94.49    5.40
   9  -6   0   62.79   14.10
  -9  -6   0   82.69   13.90
   9  -6   0   73.39   14.70
  -9  -6   0   77.99   14.40
  -9  -6   0   76.69   14.60
   9  -6   0   65.09   14.20
   9  -6   0   75.29   14.40
   9  -6   0   82.79    9.70
  -9  -6   0   93.19   16.30
  -9  -6   0   74.69   13.20
  -9   6   0   77.09   13.30
  -9   6   0   86.49   14.10
   9   6   0   73.19   14.20
   9   6   0   65.19   12.10
   9   6   0   83.79   13.50
   9   6   0   78.29   15.40
  -9   6   0  120.59   17.30
   9   6   0   58.29   14.20
  -9   6   0   77.29   14.60
  -9   6   0   87.29   14.90
  10  -6   0  104.29   18.70
 -10  -6   0   84.89   15.90
  10  -6   0  106.79   16.90
 -10  -6   0   59.79   15.50
 -10  -6   0   60.09   17.90
  10  -6   0   57.29   17.00
 -10  -6   0   63.99   14.70
 -10  -6   0  115.79   18.80
  10  -6   0   54.69   11.00
  10  -6   0   59.09   16.00
 -10   6   0   72.89   14.60
  10   6   0   81.89   14.00
 -10   6   0   49.20   13.30
 -10   6   0   92.49   16.30
  10   6   0   83.49   17.30
  10   6   0   77.99   14.40
 -10   6   0   54.79   16.00
  10   6   0   48.70   13.60
  10   6   0   81.99   15.30
  10   6   0   73.59   19.30
 -10   6   0   44.70   14.10
   0  -7   0    5.50    2.60
   0  -7   0    7.50    3.20
   0  -7   0    9.10    3.50
   0  -7   0    3.30    3.10
   0   7   0    6.70    3.10
   0   7   0    7.00    2.80
   0   7   0    4.60    2.70
   0   7   0    6.40    3.00
  -1  -7   0 1228.88   39.50
  -1  -7   0 1184.78   39.30
  -1  -7   0 1279.37   39.80
   1  -7   0 1216.78   39.50
   1  -7   0 1219.98   39.60
   1  -7   0 1238.88   39.80
   1  -7   0 1222.48   39.80
  -1   7   0 1232.18   39.80
   1   7   0 1209.28   39.40
  -1   7   0 1236.98   39.60
   1   7   0 1199.48   39.10
   1   7   0 1225.48   39.50
  -1   7   0 1228.38   39.80
   1   7   0 1244.98   39.60
  -1   7   0 1208.18   39.40
   1   7   0 1179.38   39.10
  -2  -7   0  972.90   32.20
  -2  -7   0  945.41   31.20
  -2  -7   0  902.51   30.20
   2  -7   0  909.31   31.80
  -2  -7   0  905.81   31.20
   2  -7   0  896.01   31.40
   2  -7   0  893.21   31.70
  -2  -7   0  937.91   31.50
   2  -7   0  954.10   31.80
  -2  -7   0  917.81   31.30
   2   7   0  954.00   31.50
   2   7   0  925.01   30.90
   2   7   0  948.81   31.40
   2   7   0  883.41   31.60
  -2   7   0  908.01   29.90
  -2   7   0  886.31   31.70
  -2   7   0  939.11   31.60
  -2   7   0  903.61   31.70
  -2   7   0  897.21   31.30
   2   7   0  919.51   31.00
   3  -7   0   69.49    6.70
  -3  -7   0   87.59    8.90
  -3  -7   0   80.89    6.90
  -3  -7   0   61.79    7.20
   3  -7   0   79.99    5.60
   3  -7   0   86.99    7.50
  -3  -7   0   73.39    7.80
   3  -7   0   60.69    6.80
   3  -7   0   83.99    8.10
  -3  -7   0   72.39    6.70
  -3  -7   0   83.39    7.70
   3   7   0   72.09    7.30
  -3   7   0   69.99    6.90
   3   7   0   82.29    8.10
  -3   7   0   71.69    7.20
  -3   7   0   78.19    7.70
   3   7   0   68.89    7.20
   3   7   0   79.09    7.70
   3   7   0   89.99    7.60
  -3   7   0   82.09    6.70
  -3   7   0   73.09    7.50
  -4  -7   0  588.24   24.20
  -4  -7   0  555.94   22.50
   4  -7   0  543.95   22.70
   4  -7   0  556.54   22.70
  -4  -7   0  558.64   22.70
   4  -7   0  550.74   22.80
   4  -7   0  551.24   23.30
  -4  -7   0  543.15   21.90
   4  -7   0  548.25   19.20
  -4  -7   0  524.35   22.50
   4   7   0  555.24   22.30
  -4   7   0  572.44   21.40
  -4   7   0  541.15   23.20
   4   7   0  548.55   22.10
   4   7   0  531.15   22.90
  -4   7   0  545.55   22.70
   4   7   0  596.74   22.50
   4   7   0  554.34   21.90
  -4   7   0  557.44   22.80
   4   7   0  543.05   21.10
  -4   7   0  543.05   22.70
  -5  -7   0  544.05   23.20
   5  -7   0  532.55   19.10
   5  -7   0  574.44   24.40
  -5  -7   0  546.95   24.80
  -5  -7   0  514.15   22.50
   5  -7   0  513.25   23.30
   5  -7   0  541.05   23.90
   5  -7   0  528.65   23.60
  -5  -7   0  513.35   23.30
  -5  -7   0  513.95   22.70
  -5   7   0  531.25   23.60
   5   7   0  570.04   23.20
   5   7   0  544.95   21.70
   5   7   0  521.25   22.40
  -5   7   0  542.25   24.00
   5   7   0  536.35   23.20
  -5   7   0  566.74   23.80
  -5   7   0  550.04   22.20
  -5   7   0  524.75   23.90
   5   7   0  555.94   23.80
   5   7   0  528.55   23.80
   6  -7   0   25.90    4.30
  -6  -7   0   38.60    8.30
  -6  -7   0   23.30    7.90
  -6  -7   0   18.40    6.90
  -6  -7   0   10.70    7.10
   6  -7   0   10.30   10.60
   6  -7   0   21.80    8.40
   6  -7   0   12.50    6.10
   6  -7   0   18.70    8.30
  -6  -7   0   20.20    7.30
  -6   7   0   27.70    7.50
   6   7   0   21.90    7.00
   6   7   0   23.40    7.70
  -6   7   0   28.00    8.30
  -6   7   0   28.60    7.40
   6   7   0   24.00    7.80
   6   7   0   25.30    7.50
  -6   7   0   20.80    6.20
  -6   7   0   24.70    7.80
   6   7   0   23.20    6.70
   6   7   0   27.80    6.60
  -7  -7   0   33.00    9.30
   7  -7   0   33.80    8.50
   7  -7   0   31.90    8.20
   7  -7   0   27.00    8.60
  -7  -7   0   25.40    9.30
   7  -7   0   37.40    9.90
  -7  -7   0   16.40    8.00
   7  -7   0   51.19    6.70
  -7  -7   0   30.80    8.20
  -7  -7   0   25.90    9.50
   7   7   0   33.60    8.90
  -7   7   0   12.00    8.40
   7   7   0   33.10   10.60
   7   7   0   39.20    8.80
   7   7   0   21.80    7.20
   7   7   0   35.00    8.50
  -7   7   0   30.00    9.10
  -7   7   0   40.90    9.40
  -7   7   0   31.40   10.40
  -7   7   0   25.60    7.80
   7   7   0   26.00    8.50
   8  -7   0    7.10    9.70
  -8  -7   0   20.30    9.50
  -8  -7   0   22.80   10.10
  -8  -7   0    8.10   10.60
  -8  -7   0   12.70    9.40
   8  -7   0   23.80   10.20
   8  -7   0   18.90    5.70
  -8  -7   0   10.30   10.00
   8  -7   0   27.60   10.60
  -8   7   0   33.50   11.30
  -8   7   0   22.50    9.30
   8   7   0   11.00    8.90
   8   7   0   13.10    8.10
   8   7   0    7.50    8.70
   8   7   0   19.60    9.10
   8   7   0   26.70   10.50
  -8   7   0   18.20    9.20
  -8   7   0   11.00   10.00
  -9  -7   0   26.80   12.40
   9  -7   0   21.90   10.40
  -9  -7   0   13.90   11.90
  -9  -7   0   -3.20   11.70
   9  -7   0   25.20   11.90
   9  -7   0   -2.40   12.30
  -9  -7   0   28.70   11.10
   9  -7   0    2.80    9.70
  -9  -7   0   15.20    9.90
   9   7   0   10.90    9.30
   9   7   0    1.70    9.80
   9   7   0    3.10    8.00
   9   7   0   22.70   14.20
  -9   7   0   13.00   11.80
  -9   7   0   11.60   13.30
  -9   7   0   10.40   10.00
   9   7   0   32.50   12.50
  -9   7   0   27.10   12.90
  -9   7   0    3.70   10.70
 -10  -7   0   -1.60   13.20
  10  -7   0   15.40   14.70
  10  -7   0   11.10   14.50
 -10  -7   0   -2.50   12.50
 -10  -7   0    2.60   17.20
 -10  -7   0    2.40   15.10
  10  -7   0   14.40   17.30
 -10  -7   0   -3.60   10.80
  10  -7   0  -16.30   14.00
 -10   7   0   -0.50   17.30
  10   7   0    3.00   12.80
  10   7   0   26.00   18.50
 -10   7   0   31.60   13.20
  10   7   0   11.60   12.60
  10   7   0   12.00   17.40
 -10   7   0   23.10   13.50
  10   7   0   18.30   13.60
 -10   7   0   21.60    9.70
 -10   7   0   -4.00   15.40
  10   7   0   16.80   12.80
   0  -8   0 2581.04   79.89
   0  -8   0 2654.43   79.99
   0  -8   0 2605.14   80.09
   0  -8   0 2594.24   80.09
   0   8   0 2597.44   79.49
   0   8   0 2668.13   80.29
   0   8   0 2582.04   79.69
   0   8   0 2582.04   79.89
   1  -8   0 2616.24   79.49
  -1  -8   0 2565.24   79.19
   1  -8   0 2305.57   78.99
   1  -8   0 2660.33   79.79
  -1  -8   0 2602.04   79.49
   1  -8   0 2571.74   79.39
  -1  -8   0 2618.34   79.29
  -1   8   0 2619.74   79.29
  -1   8   0 2679.03   79.29
  -1   8   0 2443.06   78.89
  -1   8   0 2648.33   79.79
   1   8   0 2573.04   78.79
   1   8   0 2644.94   79.49
   1   8   0 2507.85   78.79
   1   8   0 2544.55   79.09
   1   8   0 2657.23   79.39
  -1   8   0 2611.24   79.59
  -2  -8   0  562.04   21.50
  -2  -8   0  538.75   21.20
  -2  -8   0  559.34   21.40
   2  -8   0  560.64   21.40
  -2  -8   0  544.15   20.10
  -2  -8   0  580.74   22.10
   2  -8   0  545.85   21.50
   2  -8   0  545.55   21.50
  -2  -8   0  580.14   21.40
   2  -8   0  570.84   22.00
  -2   8   0  559.14   21.50
  -2   8   0  563.24   21.60
   2   8   0  565.64   21.60
   2   8   0  554.04   21.10
   2   8   0  555.64   20.80
  -2   8   0  539.75   19.90
  -2   8   0  544.45   21.50
   2   8   0  550.84   21.30
   2   8   0  563.44   21.30
  -2   8   0  539.85   21.70
  -3  -8   0  937.11   31.80
   3  -8   0  951.40   33.80
  -3  -8   0  951.10   33.40
   3  -8   0  941.21   34.00
  -3  -8   0  979.50   33.30
  -3  -8   0  973.30   34.50
   3  -8   0  921.61   33.80
   3  -8   0  956.90   33.70
  -3  -8   0  958.80   33.20
  -3  -8   0  919.61   33.10
   3   8   0  955.20   33.20
  -3   8   0  938.61   33.40
  -3   8   0  928.11   33.20
  -3   8   0  908.51   33.50
  -3   8   0  924.81   30.70
   3   8   0  918.61   32.50
   3   8   0  989.20   34.10
  -3   8   0  908.61   33.70
   3   8   0  916.61   32.70
  -3   8   0  944.91   31.60
   3   8   0  973.10   33.70
  -4  -8   0  339.67   18.20
   4  -8   0  364.66   17.90
  -4  -8   0  351.66   17.20
   4  -8   0  352.66   17.00
  -4  -8   0  337.67   17.20
   4  -8   0  356.66   17.30
  -4  -8   0  364.86   17.50
   4  -8   0  361.66   17.50
  -4  -8   0  331.17   16.70
   4  -8   0  359.36   13.80
  -4   8   0  354.36   15.70
   4   8   0  369.66   16.80
  -4   8   0  360.86   17.30
  -4   8   0  363.36   17.30
   4   8   0  349.77   16.70
  -4   8   0  349.17   17.30
   4   8   0  358.66   17.50
   4   8   0  370.86   17.00
  -4   8   0  341.77   17.70
   4   8   0  343.37   16.20
  -5  -8   0   -2.70    5.30
  -5  -8   0    0.20    5.60
  -5  -8   0   -1.30    4.70
   5  -8   0   -1.90    4.40
   5  -8   0    1.80    6.30
   5  -8   0   -1.20    5.80
  -5  -8   0    0.50    5.20
   5  -8   0    1.60    3.20
   5  -8   0    3.80    6.40
  -5  -8   0   -0.30    4.60
  -5   8   0    5.90    6.30
   5   8   0   -3.20    4.50
  -5   8   0    3.40    4.20
   5   8   0    5.00    4.70
  -5   8   0   -1.70    5.40
   5   8   0   11.20    5.20
  -5   8   0    1.80    5.70
   5   8   0   -2.50    4.60
  -5   8   0   -4.50    4.10
   5   8   0    3.70    5.50
   5   8   0    3.40    6.30
   6  -8   0  163.68   13.30
  -6  -8   0  171.88   16.00
   6  -8   0  177.28   13.40
  -6  -8   0  161.58   14.90
   6  -8   0  169.78    9.10
  -6  -8   0  168.78   12.60
   6  -8   0  173.48   14.50
  -6  -8   0  174.08   13.40
  -6  -8   0  152.08   13.70
  -6   8   0  167.68   15.10
  -6   8   0  173.38   14.40
   6   8   0  153.18   13.10
   6   8   0  186.28   13.00
   6   8   0  195.68   13.90
  -6   8   0  193.68   14.40
  -6   8   0  157.28   12.70
   6   8   0  167.18   14.20
  -6   8   0  163.58   14.40
   7  -8   0   91.59   12.60
   7  -8   0   92.59   13.80
  -7  -8   0   73.19   12.20
  -7  -8   0  112.99   11.60
  -7  -8   0   83.99   11.40
  -7  -8   0   93.39   12.50
   7  -8   0   67.09    7.60
  -7  -8   0   91.99   13.70
   7  -8   0   99.19   12.20
   7  -8   0  108.09   13.60
   7   8   0   95.19   12.60
  -7   8   0   88.39   12.00
  -7   8   0   61.29   11.10
  -7   8   0   85.29   12.60
  -7   8   0   95.99   11.60
  -7   8   0   76.69   12.80
   7   8   0   81.19   11.20
   7   8   0  117.49   13.30
   7   8   0   86.29   11.10
   7   8   0   76.99   18.80
  -8  -8   0   -0.60    9.00
  -8  -8   0    2.80   10.40
   8  -8   0   -3.50    5.00
  -8  -8   0   16.80   10.80
   8  -8   0   13.90   11.50
  -8  -8   0   23.60   10.50
   8  -8   0    0.80    8.60
  -8  -8   0    8.90   10.80
   8   8   0   14.50    9.70
   8   8   0   -3.20    9.80
  -8   8   0    4.30    7.90
  -8   8   0   -0.60   11.20
  -8   8   0   15.00    9.10
   8   8   0   -8.90    8.90
   8   8   0   20.80    8.80
   8   8   0    1.20    8.50
  -8   8   0   14.60    8.70
   9  -8   0   76.59   15.20
  -9  -8   0   79.99   16.00
  -9  -8   0   21.40   14.20
   9  -8   0   62.19    7.80
   9  -8   0   59.59   13.10
  -9  -8   0   69.79   14.50
  -9  -8   0   58.99   13.90
   9  -8   0   40.50   15.40
  -9  -8   0   48.20   12.20
   9  -8   0   44.70   13.90
  -9   8   0   64.39   12.40
   9   8   0   68.79   14.20
  -9   8   0   47.00   12.60
   9   8   0   74.89   14.20
   9   8   0   36.20   12.90
   9   8   0   49.60   14.10
   9   8   0   55.19   11.60
  -9   8   0   59.09   14.30
  -9   8   0   69.99   12.70
   9   8   0   83.39   16.50
  -9   8   0   63.69   13.00
 -10  -8   0  130.49   18.90
 -10  -8   0   86.19   16.60
 -10  -8   0   65.39   19.10
  10  -8   0   54.39   15.40
 -10  -8   0   77.19   15.30
 -10  -8   0   68.79   16.40
  10  -8   0   73.39   16.70
  10  -8   0   76.89   17.30
  10  -8   0   77.09   19.20
  10   8   0   53.99   15.30
  10   8   0   52.49   14.00
 -10   8   0   58.09   15.60
 -10   8   0   60.39   14.20
 -10   8   0   64.49   19.20
 -10   8   0   88.29   18.40
  10   8   0   85.59   16.60
  10   8   0   64.39   15.90
 -10   8   0   79.79   16.60
  10   8   0   38.60   17.50
  10   8   0   96.19   18.20
   0  -9   0    3.20    3.60
   0  -9   0    5.80    3.90
   0  -9   0    0.10    2.80
   0  -9   0   -1.30    3.80
   0   9   0    0.90    3.30
   0   9   0    7.00    3.40
   0   9   0    1.80    3.20
   0   9   0   -0.60    4.00
   0   9   0    1.40    3.80
   1  -9   0 2029.20   64.59
  -1  -9   0 1987.30   64.39
  -1  -9   0 2082.49   64.39
   1  -9   0 2082.59   64.79
  -1  -9   0 2090.49   64.39
   1  -9   0 2054.59   64.49
   1  -9   0 2011.70   64.49
   1   9   0 1955.40   63.79
  -1   9   0 2046.40   64.59
  -1   9   0 2097.39   64.29
   1   9   0 2115.89   64.49
  -1   9   0 2048.90   64.69
  -1   9   0 1966.40   63.99
   1   9   0 2079.39   64.59
   1   9   0 2109.39   63.99
   1   9   0 1932.91   63.89
  -1   9   0 2032.90   64.29
  -2  -9   0 1336.67   44.20
  -2  -9   0 1339.57   44.30
   2  -9   0 1348.67   44.60
   2  -9   0 1305.47   44.70
  -2  -9   0 1365.26   44.50
   2  -9   0 1293.77   44.40
  -2  -9   0 1321.47   44.20
   2  -9   0 1319.47   44.60
  -2   9   0 1311.27   44.30
   2   9   0 1291.67   43.50
  -2   9   0 1341.27   44.30
  -2   9   0 1320.77   44.70
   2   9   0 1353.06   44.60
   2   9   0 1376.76   44.80
   2   9   0 1349.77   43.90
   2   9   0 1355.36   44.30
  -2   9   0 1276.27   42.80
  -2   9   0 1345.67   44.70
  -3  -9   0   27.40    5.10
  -3  -9   0   32.00    6.60
   3  -9   0   31.90    6.70
  -3  -9   0   25.20    5.60
  -3  -9   0   30.40    6.40
  -3  -9   0   27.40    5.80
   3  -9   0   32.10    6.50
   3  -9   0   24.90    6.00
   3  -9   0   23.80    5.50
  -3  -9   0   35.40    6.20
  -3   9   0   26.60    4.50
  -3   9   0   32.20    6.60
  -3   9   0   34.60    6.60
   3   9   0   35.30    6.00
   3   9   0   33.80    6.50
  -3   9   0   33.10    5.10
  -3   9   0   34.70    5.60
  -3   9   0   28.40    6.40
   3   9   0   31.10    5.90
   3   9   0   25.40    5.40
   4  -9   0   50.69    8.20
  -4  -9   0   51.79    7.90
  -4  -9   0   51.39    7.50
  -4  -9   0   40.70    7.70
   4  -9   0   57.29    9.10
  -4  -9   0   49.60    7.90
   4  -9   0   37.80    7.50
   4  -9   0   51.19    8.50
  -4  -9   0   54.19    8.00
   4   9   0   52.59    7.80
  -4   9   0   41.70    7.90
  -4   9   0   47.20    8.10
  -4   9   0   51.99    8.60
   4   9   0   60.89    8.40
  -4   9   0   53.89    7.10
   4   9   0   49.70    7.30
   4   9   0   45.50    7.10
  -4   9   0   55.69    8.30
   4   9   0   49.10    8.50
  -5  -9   0  663.23   28.00
  -5  -9   0  663.43   28.50
  -5  -9   0  758.82   30.80
   5  -9   0  688.13   28.60
  -5  -9   0  690.83   28.60
   5  -9   0  696.73   29.30
  -5  -9   0  665.43   28.60
   5  -9   0  660.73   23.50
   5  -9   0  661.33   29.10
   5   9   0  707.63   28.00
  -5   9   0  692.63   26.50
  -5   9   0  692.73   29.20
   5   9   0  661.73   27.20
  -5   9   0  711.33   28.70
  -5   9   0  707.33   28.60
  -5   9   0  673.03   29.10
   5   9   0  689.63   28.50
   5   9   0  681.03   28.20
   5   9   0  676.93   29.70
   6  -9   0  233.08   16.40
   6  -9   0  245.68   11.40
  -6  -9   0  244.18   17.00
  -6  -9   0  240.88   16.80
   6  -9   0  230.08   17.00
  -6  -9   0  226.88   16.80
  -6  -9   0  235.48   16.90
   6  -9   0  269.77   17.90
  -6  -9   0  240.48   15.30
   6  -9   0  247.28   16.50
  -6   9   0  250.67   16.20
  -6   9   0  237.98   14.80
   6   9   0  220.18   15.90
  -6   9   0  261.77   17.10
  -6   9   0  227.58   20.30
   6   9   0  252.97   15.00
   6   9   0  288.57   17.80
  -6   9   0  239.78   17.30
   6   9   0  247.28   15.70
   6   9   0  230.58   16.50
   6   9   0  242.58   18.50
  -7  -9   0   14.80    7.50
  -7  -9   0   12.00   10.00
   7  -9   0   21.20   10.30
   7  -9   0   22.00    9.90
   7  -9   0    3.60    4.40
  -7  -9   0    9.10    9.40
   7  -9   0   27.10    7.90
   7  -9   0    1.50    6.80
  -7  -9   0   11.90    6.40
  -7  -9   0    6.50    9.20
   7   9   0    7.10    7.20
  -7   9   0    7.40    8.20
  -7   9   0    4.80    7.10
  -7   9   0   -1.30    6.90
   7   9   0    4.80    8.70
  -7   9   0    8.10    8.60
   7   9   0   10.80    7.50
   7   9   0   -0.90    7.00
  -7   9   0    8.70    9.20
  -8  -9   0  100.69   14.20
   8  -9   0   80.49   14.50
   8  -9   0   58.89    6.80
  -8  -9   0   57.89   12.60
  -8  -9   0   68.59   12.90
   8  -9   0   85.39   12.40
  -8  -9   0   66.59   13.00
   8  -9   0   60.59   13.50
   8  -9   0   91.89   13.70
  -8  -9   0   97.29   14.80
  -8   9   0   91.59   11.90
  -8   9   0   66.49   11.90
   8   9   0   57.19   11.20
  -8   9   0   75.89   13.20
  -8   9   0   80.49   12.70
  -8   9   0   65.49   12.60
   8   9   0   58.69   11.40
   8   9   0   83.29   14.00
   9  -9   0   17.50   13.00
   9  -9   0   47.10   15.10
  -9  -9   0   26.90   14.40
   9  -9   0   14.40   12.10
  -9  -9   0  -16.20   12.70
   9  -9   0   44.60   14.00
  -9  -9   0   21.20   12.00
  -9  -9   0   34.00   14.00
  -9  -9   0   18.30    9.20
   9  -9   0   22.60    5.80
  -9   9   0   30.60    9.70
  -9   9   0   13.30    9.80
   9   9   0   28.30   12.00
  -9   9   0   18.40   13.00
   9   9   0   20.50   11.40
  -9   9   0   13.30   10.00
   9   9   0   34.20   13.70
  -9   9   0   22.10   13.40
   9   9   0   41.00   13.30
   9   9   0    9.70   10.70
   9   9   0   67.59   13.10
  10  -9   0   -5.40   14.70
  10  -9   0   -4.20   19.60
 -10  -9   0   35.20   13.10
  10  -9   0   22.50   14.60
 -10  -9   0   -2.60   12.20
 -10  -9   0   10.60   17.30
  10  -9   0   -6.30   15.10
 -10  -9   0    5.20   12.60
 -10   9   0   35.50   19.80
  10   9   0   27.90   14.80
 -10   9   0   13.10   14.40
  10   9   0   25.60   13.40
  10   9   0   34.50   16.40
 -10   9   0    3.10   15.20
 -10   9   0   -2.90   12.30
  10   9   0    9.30   12.80
 -10   9   0   12.70   14.50
   0 -10   0 2947.01   90.29
   0 -10   0 2795.02   89.69
   0 -10   0 2981.10   90.19
   0 -10   0 2951.00   89.99
   0  10   0 2886.91   89.39
   0  10   0 2948.51   89.09
   0  10   0 2889.71   89.59
   0  10   0 2933.71   90.09
   0  10   0 2885.21   90.19
   1 -10   0   82.39    8.10
   1 -10   0   87.39    8.30
   1 -10   0   72.49    8.40
   1 -10   0   90.19    8.70
  -1 -10   0   81.59    8.10
  -1 -10   0   77.69    8.10
  -1 -10   0   85.39    7.30
  -1  10   0   81.19    8.50
  -1  10   0   74.39    8.60
   1  10   0   74.89    7.70
   1  10   0   79.49    8.50
  -1  10   0   85.29    8.00
   1  10   0   86.49    7.90
   1  10   0   92.99    7.90
  -1  10   0   80.69    7.50
  -1  10   0   82.39    7.90
   1  10   0   79.29    8.10
   2 -10   0  119.79   10.30
  -2 -10   0  134.69    9.10
   2 -10   0  127.89    9.10
   2 -10   0  123.49   10.20
   2 -10   0  124.69    9.80
  -2 -10   0  111.39    9.60
  -2 -10   0  109.29    9.70
  -2 -10   0  121.69    9.60
  -2  10   0  120.89    9.80
  -2  10   0  136.49    9.00
   2  10   0  141.99   10.30
   2  10   0  116.49    9.90
  -2  10   0  143.39   10.30
   2  10   0  129.99    9.20
  -2  10   0  119.89    9.90
   2  10   0  124.29    9.30
  -2  10   0  136.19   10.70
   2  10   0  143.09   10.20
   3 -10   0   87.89    9.80
   3 -10   0   68.89    9.10
  -3 -10   0   85.79    9.20
  -3 -10   0   87.99   10.10
  -3 -10   0   78.49    9.60
  -3 -10   0   78.49    7.80
  -3 -10   0   81.99    7.90
   3 -10   0   92.69   10.30
   3 -10   0   86.39    9.40
  -3 -10   0   69.99    9.00
   3  10   0   83.99    8.60
   3  10   0   83.29    8.10
   3  10   0   77.59    9.30
  -3  10   0   71.49    6.90
   3  10   0   86.29    8.50
  -3  10   0   77.59    9.60
   3  10   0   95.19    8.10
  -3  10   0   77.39    8.80
  -3  10   0   72.39    9.40
  -3  10   0   74.59    8.70
  -4 -10   0  542.45   24.30
   4 -10   0  550.54   24.10
  -4 -10   0  542.65   21.90
  -4 -10   0  574.64   23.60
  -4 -10   0  548.05   23.50
  -4 -10   0  565.54   24.20
   4 -10   0  549.35   24.70
   4 -10   0  562.04   24.90
   4 -10   0  568.64   24.50
  -4 -10   0  533.75   24.00
   4  10   0  582.24   25.20
   4  10   0  558.54   23.00
  -4  10   0  556.34   21.50
   4  10   0  544.25   23.00
  -4  10   0  575.74   23.80
  -4  10   0  535.35   23.30
   4  10   0  550.74   23.20
  -4  10   0  553.74   24.70
  -4  10   0  529.05   24.50
  -5 -10   0   27.20    8.00
  -5 -10   0   37.20    7.70
   5 -10   0   29.30    7.40
  -5 -10   0   30.50    9.20
   5 -10   0   39.20    8.70
  -5 -10   0   34.20    8.00
   5 -10   0   35.00    8.50
  -5 -10   0   46.90    7.90
   5  10   0   31.30    7.70
  -5  10   0   57.19    8.90
  -5  10   0   43.70    8.20
   5  10   0   34.80    7.80
  -5  10   0   34.30    7.90
   5  10   0   41.60    7.50
  -5  10   0   38.20    8.70
   5  10   0   24.20    7.20
  -5  10   0   36.00    6.30
   5  10   0   32.20    8.10
  -6 -10   0   20.80    8.70
   6 -10   0   50.19   10.00
  -6 -10   0   34.10   10.10
   6 -10   0   33.00    9.80
  -6 -10   0   42.90    9.50
  -6 -10   0   40.40   10.90
   6 -10   0   42.70   10.60
   6 -10   0   36.80    8.90
  -6 -10   0   34.50    8.90
  -6  10   0   41.80    7.70
   6  10   0   30.20    8.00
   6  10   0   33.20    8.50
  -6  10   0   17.00    8.40
  -6  10   0   24.20    7.80
  -6  10   0   23.90    7.70
   6  10   0   27.50    8.40
   6  10   0   48.50    9.70
   6  10   0   44.50    8.60
  -6  10   0   22.80    8.60
  -7 -10   0  150.48   16.20
   7 -10   0  137.59   14.30
  -7 -10   0  142.69   17.30
  -7 -10   0  126.79   13.80
   7 -10   0  124.19   14.70
  -7 -10   0  134.79   15.40
   7 -10   0  147.59   16.90
  -7  10   0  159.48   14.20
   7  10   0  158.08   15.30
  -7  10   0  172.08   17.40
  -7  10   0  150.28   16.00
   7  10   0  144.09   14.40
  -7  10   0  177.38   17.70
   7  10   0  143.49   15.90
   8 -10   0   48.60   14.70
  -8 -10   0   43.10   12.60
   8 -10   0   38.50   12.00
  -8 -10   0   48.10   11.80
   8 -10   0   56.29   13.70
  -8 -10   0   48.00   12.40
   8 -10   0   45.70   11.10
  -8 -10   0   53.29   12.30
  -8 -10   0   65.89   12.20
   8  10   0   16.70   10.80
  -8  10   0   32.70    9.50
  -8  10   0   51.79   10.80
  -8  10   0   58.19   12.70
   8  10   0   36.40   10.80
  -8  10   0   50.39   12.50
  -8  10   0   32.40    9.00
   8  10   0   55.69   10.80
   8  10   0   54.39   11.40
   8  10   0   45.80   12.10
   9 -10   0   28.30   14.20
  -9 -10   0    7.80    8.60
   9 -10   0   31.30   13.00
  -9 -10   0   19.50   12.50
   9 -10   0   -0.70   12.00
  -9 -10   0    4.50   13.40
   9 -10   0  -14.00   10.70
  -9 -10   0   16.00   13.70
  -9 -10   0  -10.40   14.20
   9  10   0    7.50   15.70
   9  10   0   29.50   12.40
  -9  10   0    8.80   13.50
  -9  10   0  -25.40    9.50
  -9  10   0    0.70   11.10
  -9  10   0  -21.90   14.00
   9  10   0   18.60   12.20
   9  10   0   44.60   13.80
   9  10   0    9.90   11.00
  -9  10   0   27.50   11.10
  10 -10   0  101.39   19.80
 -10 -10   0   57.29   19.60
  10 -10   0   82.99   19.10
 -10 -10   0   86.99   15.70
  10 -10   0   74.19   18.80
 -10 -10   0   68.49   17.50
 -10 -10   0   79.29   17.50
 -10  10   0   30.40   21.60
 -10  10   0   82.79   15.60
  10  10   0  103.89   16.30
  10  10   0   93.99   18.60
  10  10   0  103.09   18.00
  10  10   0   91.39   16.90
 -10  10   0   94.89   17.90
 -10  10   0   85.09   19.00
   0 -11   0   23.60    5.80
   0 -11   0   21.60    5.50
   0 -11   0   17.30    5.50
   0 -11   0   29.70    5.90
   0  11   0   25.80    5.60
   0  11   0   13.20    4.80
   0  11   0   21.20    4.50
   0  11   0   19.40    4.80
   1 -11   0  280.17   14.80
   1 -11   0  262.17   14.70
   1 -11   0  286.67   15.10
  -1 -11   0  289.77   14.90
  -1 -11   0  276.97   14.80
  -1 -11   0  273.37   14.60
   1 -11   0  305.77   15.50
   1  11   0  302.67   14.40
  -1  11   0  287.27   14.90
  -1  11   0  274.37   14.30
   1  11   0  286.67   14.80
  -1  11   0  291.07   14.60
  -1  11   0  283.87   14.50
   1  11   0  301.47   15.20
   1  11   0  291.97   14.20
   1  11   0  306.67   14.50
  -1  11   0  293.57   14.40
   2 -11   0  841.92   31.70
  -2 -11   0  834.82   31.50
   2 -11   0  853.31   32.30
  -2 -11   0  839.32   31.70
   2 -11   0  844.52   31.90
  -2 -11   0  836.62   31.40
  -2 -11   0  842.22   31.30
   2 -11   0  855.71   32.30
   2  11   0  874.31   31.40
   2  11   0  846.92   31.80
  -2  11   0  891.51   31.80
   2  11   0  869.21   30.90
  -2  11   0  886.61   31.90
   2  11   0  857.21   31.20
  -2  11   0  861.61   32.20
  -2  11   0  819.92   32.10
  -2  11   0  855.61   30.70
   2  11   0  884.11   32.20
  -3 -11   0  201.38   13.20
  -3 -11   0  201.38   13.50
  -3 -11   0  199.48   13.20
   3 -11   0  189.78   13.20
   3 -11   0  202.78   13.40
  -3 -11   0  209.88   13.00
  -3 -11   0  179.78   10.90
   3 -11   0  202.98   12.90
   3 -11   0  191.98   13.80
   3  11   0  186.18   12.10
   3  11   0  207.38   13.80
  -3  11   0  184.08   13.50
  -3  11   0  201.08   12.20
  -3  11   0  188.88   13.00
   3  11   0  183.68   12.10
   3  11   0  186.88   12.00
  -3  11   0  192.88   12.50
   3  11   0  200.58   12.30
  -3  11   0  190.08   10.90
  -4 -11   0  885.71   36.00
   4 -11   0  907.01   35.40
  -4 -11   0  919.41   34.60
   4 -11   0  869.71   35.00
   4 -11   0  908.11   35.70
  -4 -11   0  964.30   35.10
   4 -11   0  937.11   35.40
  -4 -11   0  888.81   32.50
  -4 -11   0  929.01   35.30
  -4 -11   0  929.11   35.20
  -4  11   0  917.21   35.00
   4  11   0  952.20   34.10
   4  11   0  953.10   34.90
  -4  11   0  932.41   35.90
  -4  11   0  898.71   34.90
  -4  11   0  914.21   35.70
  -4  11   0  894.71   32.30
   4  11   0  897.81   35.90
   4  11   0  867.51   33.70
  -5 -11   0  693.23   29.90
  -5 -11   0  695.03   29.40
   5 -11   0  685.13   29.50
  -5 -11   0  665.03   28.70
  -5 -11   0  663.03   28.70
  -5 -11   0  692.03   32.80
   5 -11   0  556.54   31.60
   5 -11   0  675.63   29.10
   5 -11   0  648.54   28.90
  -5  11   0  676.43   28.90
  -5  11   0  690.33   26.40
   5  11   0  670.93   29.20
   5  11   0  690.23   27.70
   5  11   0  566.94   30.00
  -5  11   0  660.13   29.00
  -5  11   0  676.53   29.20
   5  11   0  690.33   28.10
  -5  11   0  660.13   29.10
   5  11   0  705.83   31.60
  -6 -11   0    2.00    7.00
  -6 -11   0   -1.40    6.70
  -6 -11   0   -8.50    7.50
  -6 -11   0   -3.90    7.30
  -6 -11   0   -1.40    7.90
   6 -11   0   -5.40    7.70
   6 -11   0   -9.90    7.10
   6 -11   0    1.50    8.10
  -6  11   0   -4.90    7.00
  -6  11   0   -4.10    5.40
   6  11   0   11.60    8.30
   6  11   0    5.10    7.20
   6  11   0   -4.50    6.60
  -6  11   0    0.10    5.70
  -6  11   0    7.40    7.40
  -6  11   0    8.30    6.80
   6  11   0    0.20    8.90
  -7 -11   0   16.20   10.50
  -7 -11   0   -7.30   10.30
  -7 -11   0   19.60    9.20
   7 -11   0   32.10   10.00
   7 -11   0    2.00    7.80
  -7 -11   0    0.20    9.00
  -7 -11   0   15.60    9.70
   7  11   0   -6.20    7.80
  -7  11   0   -2.00    7.00
  -7  11   0    8.00    9.00
  -7  11   0   10.30   10.60
   7  11   0   -3.40    7.70
   7  11   0   30.60    9.50
  -7  11   0   -5.20    9.50
   8 -11   0   24.50   12.00
  -8 -11   0    0.80   10.50
  -8 -11   0   21.60   12.30
   8 -11   0    9.60   10.00
  -8 -11   0   15.10   11.00
  -8 -11   0  -24.40   11.80
   8 -11   0   14.60   10.70
   8 -11   0   16.60   11.00
  -8 -11   0    9.50   11.30
  -8  11   0   21.60   13.10
   8  11   0   -5.60    9.30
   8  11   0   -9.60   11.70
  -8  11   0   -6.10    8.40
   8  11   0    1.10    9.60
   8  11   0   26.70   12.00
  -8  11   0   17.00   10.10
  -8  11   0   -4.10    7.90
  -8  11   0   24.50   11.40
  -9 -11   0   50.29   16.90
   9 -11   0   89.29   16.70
  -9 -11   0   93.19   17.20
  -9 -11   0   91.49   16.60
  -9 -11   0   75.09   16.50
   9 -11   0   60.29   16.50
   9 -11   0   52.99   15.60
  -9 -11   0   80.59   15.40
   9 -11   0   55.59   18.10
   9  11   0   79.69   15.20
  -9  11   0   95.19   16.40
  -9  11   0  109.39   19.00
   9  11   0  104.89   18.50
  -9  11   0   74.99   12.90
   9  11   0   44.40   14.60
  -9  11   0   76.69   16.70
   9  11   0   84.99   15.00
  -9  11   0   95.89   15.40
   9  11   0  117.59   17.00
   0 -12   0  353.56   18.10
   0 -12   0  381.76   18.20
   0 -12   0  380.36   18.00
   0 -12   0  374.66   18.10
   0  12   0  376.96   18.30
   0  12   0  393.36   17.40
   0  12   0  358.86   16.50
   0  12   0  399.66   17.90
   0  12   0  371.36   17.70
   1 -12   0  229.48   13.30
  -1 -12   0  222.68   13.00
   1 -12   0  237.18   13.90
   1 -12   0  245.78   13.60
   1 -12   0  242.78   14.10
  -1 -12   0  226.38   13.90
  -1 -12   0  224.18   13.80
  -1  12   0  236.48   14.30
   1  12   0  235.18   13.00
  -1  12   0  242.48   13.60
  -1  12   0  202.58   13.70
  -1  12   0  223.18   14.00
   1  12   0  259.77   13.80
  -1  12   0  239.88   13.30
   1  12   0  239.18   13.30
   1  12   0  265.77   14.20
   1  12   0  230.98   13.30
   2 -12   0   48.30    8.00
  -2 -12   0   40.50    7.40
  -2 -12   0   46.70    7.50
   2 -12   0   39.90    8.30
   2 -12   0   58.49    8.10
  -2 -12   0   41.80    7.80
  -2 -12   0   38.60    7.70
   2 -12   0   39.30    8.00
  -2  12   0   45.00    7.30
   2  12   0   44.10    7.10
  -2  12   0   46.30    7.70
  -2  12   0   55.19    8.60
   2  12   0   45.80    7.60
   2  12   0   39.70    6.80
  -2  12   0   51.19    7.80
   2  12   0   39.10    7.60
   2  12   0   38.30    7.60
  -2  12   0   52.09    8.60
   3 -12   0  898.31   35.30
  -3 -12   0  937.11   34.90
  -3 -12   0  894.01   32.80
   3 -12   0  918.71   35.20
  -3 -12   0  938.01   34.80
  -3 -12   0  915.91   34.90
  -3 -12   0  925.31   34.70
   3 -12   0  945.71   35.70
   3 -12   0  937.61   35.10
   3  12   0  902.51   34.00
   3  12   0  901.81   34.00
  -3  12   0  938.81   35.40
  -3  12   0  908.01   35.40
   3  12   0  939.41   34.70
  -3  12   0  919.51   32.50
  -3  12   0  903.61   34.70
  -3  12   0  933.31   34.70
   3  12   0  867.61   33.40
   3  12   0  920.51   35.40
   4 -12   0   91.29   11.50
  -4 -12   0   97.89   12.00
   4 -12   0   97.49   12.20
   4 -12   0  101.29   12.30
  -4 -12   0   82.99    9.50
   4 -12   0   84.99    3.80
  -4 -12   0  113.39   13.40
  -4 -12   0   97.59    9.80
  -4 -12   0   92.59   11.60
   4 -12   0  102.79   10.90
  -4 -12   0  100.69   12.00
  -4  12   0   94.59    8.70
  -4  12   0  103.29    9.50
   4  12   0  100.29   10.40
   4  12   0  101.89   10.10
  -4  12   0  101.59   12.70
  -4  12   0   90.39   11.30
  -4  12   0   98.79   12.70
  -4  12   0   99.49   11.10
   4  12   0   93.59    9.50
   4  12   0   77.49   10.10
   4  12   0   84.99   10.20
  -5 -12   0    1.50    6.90
  -5 -12   0    2.70    7.60
   5 -12   0    4.10    7.70
  -5 -12   0    2.50    7.00
  -5 -12   0    2.80    8.60
   5 -12   0   -1.30    5.80
   5 -12   0    3.20    7.40
   5 -12   0    1.70    5.80
  -5 -12   0   -7.10    8.00
   5  12   0   12.30    5.50
  -5  12   0    6.00    7.70
   5  12   0    9.00    6.50
   5  12   0   -9.70    7.30
  -5  12   0    5.30    5.30
  -5  12   0   10.10    6.90
  -5  12   0    6.30    6.40
  -5  12   0    5.40    6.00
   5  12   0    8.90    7.10
  -6 -12   0  190.98   15.70
  -6 -12   0  214.18   17.80
  -6 -12   0  240.48   18.10
  -6 -12   0  230.78   17.80
  -6 -12   0  178.48   20.60
   6 -12   0  205.88   16.50
   6 -12   0  199.88   18.10
   6  12   0  193.88   16.30
  -6  12   0  227.68   17.30
   6  12   0  221.98   16.10
   6  12   0  163.08   23.90
   6  12   0  221.68   18.00
  -6  12   0  174.98   16.80
  -6  12   0  216.18   16.40
  -6  12   0  228.88   14.80
  -6  12   0  201.08   18.20
  -7 -12   0   22.30    9.20
   7 -12   0   24.00    9.10
   7 -12   0   26.60   12.20
   7 -12   0   21.80    8.90
   7 -12   0   48.30   12.20
  -7 -12   0   24.50   11.40
  -7 -12   0   15.20    7.80
  -7 -12   0   29.60   10.90
  -7  12   0   44.60   11.60
  -7  12   0   37.50   12.90
  -7  12   0   41.50    8.50
   7  12   0   26.70   11.70
   7  12   0   48.10   11.70
  -7  12   0   24.50   11.20
   7  12   0   26.50    9.40
   7  12   0   25.30    9.20
   8 -12   0    3.40   12.20
   8 -12   0   18.60   13.40
   8 -12   0   23.10   13.40
   8 -12   0   -6.30   12.00
  -8 -12   0   11.10   12.60
  -8 -12   0   13.00   10.70
  -8 -12   0  -11.10   12.70
  -8 -12   0   16.60   13.70
  -8 -12   0    1.20   10.70
  -8  12   0    9.40   11.30
  -8  12   0   22.70   10.10
  -8  12   0    5.50    9.00
   8  12   0   26.40   13.20
   8  12   0   -8.20    9.50
  -8  12   0   -2.70   12.90
   8  12   0   15.10   11.30
  -8  12   0   25.30   11.00
   8  12   0    7.70   11.30
  -9 -12   0  -12.90   12.50
  -9 -12   0   11.70   12.90
   9 -12   0   22.80   17.80
  -9 -12   0   -1.30   14.00
  -9 -12   0   17.90   15.10
  -9 -12   0   -6.20   14.40
   9 -12   0    7.70   12.40
   9 -12   0   37.10   17.50
   9 -12   0   19.60   15.10
   9  12   0   11.70   10.30
   9  12   0    3.80   12.20
  -9  12   0    6.60   12.50
  -9  12   0  -10.90   11.00
  -9  12   0   15.90   12.80
   9  12   0   11.60   15.90
   9  12   0   -8.60   17.70
   9  12   0  -14.20   11.50
  -9  12   0    8.70   14.70
  -9  12   0  -12.10   10.30
   0 -13   0    9.70    5.80
   0 -13   0   17.70    6.10
   0 -13   0   12.60    4.70
   0 -13   0   11.30    6.20
   0  13   0   13.10    4.90
   0  13   0   25.90    6.40
   0  13   0   15.60    5.90
   0  13   0    2.20    4.90
   0  13   0   12.50    6.00
  -1 -13   0  789.72   30.40
   1 -13   0  815.82   31.00
  -1 -13   0  762.02   30.10
   1 -13   0  781.42   30.80
   1 -13   0  768.02   30.10
  -1 -13   0  787.52   30.40
   1 -13   0  768.72   30.50
   1  13   0  778.22   29.90
   1  13   0  757.92   29.20
  -1  13   0  767.32   30.40
  -1  13   0  791.02   30.10
   1  13   0  782.72   30.70
   1  13   0  795.12   29.70
   1  13   0  778.52   29.60
  -1  13   0  740.63   30.60
  -1  13   0  811.42   30.00
  -1  13   0  778.52   30.80
   2 -13   0   11.00    5.30
   2 -13   0   18.30    7.20
  -2 -13   0   16.30    6.70
   2 -13   0    6.20    6.20
   2 -13   0   20.70    5.70
  -2 -13   0    7.10    5.10
  -2 -13   0   18.10    6.30
  -2 -13   0   14.00    5.90
   2  13   0    9.00    6.10
  -2  13   0   15.30    6.50
  -2  13   0   14.20    6.70
  -2  13   0   14.00    5.40
  -2  13   0   15.10    6.30
   2  13   0   14.50    5.70
   2  13   0   11.90    5.80
   2  13   0    1.50    5.50
   2  13   0    6.50    6.00
  -2  13   0   16.50    6.20
   3 -13   0  101.49   12.00
  -3 -13   0   91.49   11.20
  -3 -13   0   74.09    9.40
  -3 -13   0  100.19   11.20
   3 -13   0   85.49   11.20
  -3 -13   0   99.69   10.10
   3 -13   0   85.99   11.90
  -3 -13   0  100.39   11.90
   3 -13   0  101.59   11.50
   3  13   0  101.89   10.20
  -3  13   0  102.39   12.00
  -3  13   0   94.79    9.60
   3  13   0  101.29   11.80
   3  13   0   98.59    9.80
  -3  13   0   80.79   11.10
  -3  13   0   97.89   11.20
   3  13   0  107.59   11.10
  -3  13   0   88.69   10.70
   3  13   0   97.69   11.10
  -4 -13   0  144.99   13.50
  -4 -13   0  140.79   14.10
   4 -13   0  151.98   13.70
   4 -13   0  135.89   14.20
   4 -13   0  117.99   13.80
  -4 -13   0  115.69   12.90
  -4 -13   0  117.29   11.00
   4 -13   0  143.79   14.60
   4  13   0  125.29   11.60
   4  13   0  125.49   12.50
  -4  13   0  133.49   12.60
  -4  13   0  105.89   13.30
   4  13   0  126.49   11.90
   4  13   0  132.39   11.50
   4  13   0  129.39   12.20
  -4  13   0  133.89   10.60
  -4  13   0  128.79   13.20
  -4  13   0  144.79   10.50
  -5 -13   0  304.67   19.70
  -5 -13   0  322.67   19.80
  -5 -13   0  286.17   19.10
  -5 -13   0  303.97   19.60
   5 -13   0  307.27   20.20
   5 -13   0  261.07   18.20
  -5 -13   0  321.27   20.20
   5 -13   0  283.37   19.40
  -5  13   0  300.27   18.60
  -5  13   0  312.77   19.30
   5  13   0  310.87   18.70
  -5  13   0  265.47   20.00
   5  13   0  295.07   18.70
  -5  13   0  281.07   15.80
  -5  13   0  314.47   20.10
   5  13   0  304.97   19.30
   5  13   0  265.57   17.10
  -6 -13   0  137.69   13.20
   6 -13   0  170.98   15.70
  -6 -13   0  146.39   16.80
  -6 -13   0  155.58   16.20
  -6  13   0  154.28   17.80
   6  13   0  152.38   14.50
  -6  13   0  188.48   16.30
   6  13   0  142.49   17.20
  -6  13   0  170.38   13.30
   6  13   0  150.08   15.00
  -6  13   0  186.48   17.70
  -7 -13   0    8.80   10.70
  -7 -13   0   -8.20   10.50
   7 -13   0   21.20   11.10
  -7 -13   0   15.60    9.40
   7 -13   0    7.00   10.60
  -7 -13   0  -11.30    9.80
  -7 -13   0    0.60   10.70
   7 -13   0  -25.20    9.20
   7 -13   0   -4.30   12.00
  -7  13   0   -2.50   10.00
  -7  13   0  -21.60    9.70
   7  13   0  -13.80   10.90
  -7  13   0    2.40    8.30
   7  13   0  -11.90    8.70
   7  13   0    2.90   10.40
  -7  13   0   17.90   11.00
  -7  13   0    0.30    7.60
   7  13   0   15.30   11.00
   7  13   0   -5.20   12.10
   8 -13   0   95.79   17.00
  -8 -13   0  104.29   15.10
   8 -13   0   80.89   18.10
   8 -13   0   92.99   16.80
  -8 -13   0   87.79   15.20
   8 -13   0   94.09   16.90
  -8 -13   0   80.09   16.00
  -8 -13   0  108.99   17.10
  -8 -13   0   86.19   15.20
   8  13   0   74.99   15.80
  -8  13   0   89.39   13.00
   8  13   0   83.49   16.50
  -8  13   0  101.59   16.00
  -8  13   0   73.89   15.70
   8  13   0  102.29   16.10
   8  13   0   98.09   16.70
  -8  13   0   97.79   17.60
   8  13   0   90.09   14.20
  -8  13   0   87.29   16.80
  -9 -13   0   -0.40   11.80
   9 -13   0   35.50   15.10
  -9 -13   0  -10.30   16.50
  -9 -13   0   19.00   14.60
   9 -13   0    4.80   15.50
   9 -13   0    4.70   13.70
  -9 -13   0   -8.60   13.90
   9  13   0    3.80   12.60
   9  13   0   26.10   13.50
   9  13   0   32.50   14.70
  -9  13   0    5.90   14.10
  -9  13   0   -8.60   11.40
  -9  13   0    8.20   16.80
  -9  13   0   24.50   21.00
  -9  13   0   15.70   14.60
   0 -14   0  213.58   13.70
   0 -14   0  239.08   14.50
   0 -14   0  234.88   15.10
   0 -14   0  220.58   14.60
   0  14   0  241.28   14.00
   0  14   0  231.88   14.20
   0  14   0  261.57   14.80
   0  14   0  227.58   13.60
   0  14   0  260.07   15.30
   1 -14   0  215.08   15.10
   1 -14   0  224.88   15.30
  -1 -14   0  210.68   14.20
  -1 -14   0  214.08   16.40
  -1 -14   0  224.98   14.90
   1 -14   0  230.28   15.20
   1 -14   0  212.78   14.70
   1  14   0  218.38   13.70
  -1  14   0  192.68   13.50
   1  14   0  233.48   13.90
  -1  14   0  218.28   15.00
   1  14   0  211.88   14.20
  -1  14   0  233.18   14.00
   1  14   0  206.08   13.40
  -1  14   0  237.88   15.10
  -1  14   0  200.78   14.90
   1  14   0  200.28   14.40
  -2 -14   0  241.78   15.50
   2 -14   0  253.87   16.10
  -2 -14   0  237.08   15.40
   2 -14   0  223.88   16.20
  -2 -14   0  225.98   14.20
   2 -14   0  207.18   15.30
  -2 -14   0  231.28   15.60
   2 -14   0  238.28   15.00
   2  14   0  259.97   14.60
  -2  14   0  252.37   16.10
   2  14   0  245.18   15.30
   2  14   0  232.98   14.50
  -2  14   0  230.28   16.00
  -2  14   0  247.78   15.20
   2  14   0  226.38   15.50
   2  14   0  230.18   15.30
  -2  14   0  239.98   17.40
  -2  14   0  244.78   15.30
  -3 -14   0   30.40    8.70
  -3 -14   0   19.10    8.00
  -3 -14   0   24.60    9.50
   3 -14   0   15.00    7.10
   3 -14   0   18.00    8.20
  -3 -14   0   13.10    5.50
  -3 -14   0   23.30    7.60
   3 -14   0   35.00    8.80
  -3  14   0   33.80    7.30
  -3  14   0   35.10    8.90
   3  14   0   12.10    6.70
  -3  14   0   31.90    7.80
  -3  14   0   30.00    8.10
   3  14   0   20.20    8.20
   3  14   0   25.80    7.40
   3  14   0   26.40    8.10
   3  14   0   36.90    7.70
   4 -14   0   15.60    7.30
   4 -14   0   25.60    8.60
  -4 -14   0   13.30    7.50
   4 -14   0   13.70    9.10
  -4 -14   0   11.50    7.90
  -4 -14   0   15.90    7.10
  -4 -14   0    7.30    6.20
   4 -14   0   17.70    8.00
  -4 -14   0    4.30    7.50
  -4  14   0    4.30    6.60
  -4  14   0   15.50    7.40
  -4  14   0   15.00    7.80
  -4  14   0    1.30    8.30
  -4  14   0    6.70    5.50
   4  14   0    8.70    6.90
   4  14   0   17.60    7.20
   4  14   0    7.20    6.00
   4  14   0    9.10    7.30
  -4  14   0   13.20    5.90
  -5 -14   0   15.10   10.40
  -5 -14   0   24.40    8.90
  -5 -14   0   25.50    9.60
   5 -14   0   33.90    9.40
   5 -14   0   21.60   10.10
  -5 -14   0   26.60    9.50
   5 -14   0   18.10   10.10
  -5  14   0   34.80   11.40
   5  14   0   20.00    7.90
   5  14   0    9.80    7.70
  -5  14   0   19.50    9.80
   5  14   0   18.70    9.10
  -5  14   0   14.50    8.30
   5  14   0    4.00    8.20
  -5  14   0   26.40    6.90
  -5  14   0   26.20    8.50
  -6 -14   0    2.30   10.30
   6 -14   0   -6.10    9.40
  -6 -14   0   -7.30    8.90
   6 -14   0    9.60   11.30
  -6 -14   0   -5.80    9.30
  -6 -14   0    1.80    6.70
  -6 -14   0  -18.40    9.30
   6  14   0    6.20    8.00
  -6  14   0   -1.00   10.20
  -6  14   0    3.60    9.00
  -6  14   0    3.50   10.30
  -6  14   0   -2.20    5.80
   6  14   0    9.00    9.50
   6  14   0   -2.80    7.70
  -7 -14   0   37.50   13.40
   7 -14   0   20.90   12.20
   7 -14   0   15.10   12.40
   7 -14   0   56.49   13.80
  -7 -14   0   23.40   13.80
  -7 -14   0   21.20   11.70
  -7 -14   0   10.90   10.80
  -7 -14   0   48.70   12.00
   7 -14   0   28.70   13.10
   7  14   0   26.70   11.30
   7  14   0   22.50   10.40
  -7  14   0   24.50   11.70
  -7  14   0   18.30   10.40
  -7  14   0   28.60    8.60
  -7  14   0   27.60   11.40
   7  14   0   27.80   14.40
  -7  14   0    4.30   11.30
   7  14   0   32.50   10.90
  -8 -14   0  -10.00   13.40
   8 -14   0  -15.10   13.80
   8 -14   0   11.80   14.10
  -8 -14   0  -15.80   11.00
  -8 -14   0    2.50    9.10
  -8 -14   0   32.90   14.50
   8 -14   0    2.80   12.20
  -8 -14   0  -14.70   10.20
   8 -14   0    7.20   14.80
   8  14   0    8.40   14.60
  -8  14   0   17.30   14.50
  -8  14   0  -16.80   12.00
  -8  14   0  -15.00    9.20
   8  14   0   -7.70   14.60
  -8  14   0  -14.80   13.40
  -8  14   0    2.20   10.50
   8  14   0    2.60   11.00
   8  14   0   -3.40   11.10
   0 -15   0   11.80    7.40
   0 -15   0   11.10    6.90
   0 -15   0   14.20    6.30
   0 -15   0   14.10    7.20
   0  15   0    7.10    5.10
   0  15   0    7.30    5.80
   0  15   0    4.50    6.30
   0  15   0   16.00    6.20
   0  15   0    1.60    5.10
   1 -15   0   -7.10    6.90
  -1 -15   0    4.90    6.40
  -1 -15   0   -9.10    5.70
   1 -15   0    8.30    7.00
   1 -15   0   -9.00    6.10
  -1 -15   0    6.90    5.20
   1 -15   0   -2.90    5.20
  -1  15   0    2.80    6.10
   1  15   0   12.80    6.70
   1  15   0   -1.60    5.90
  -1  15   0    7.90    7.60
  -1  15   0    1.50    5.20
  -1  15   0   -2.80    5.00
  -1  15   0    2.20    5.50
   1  15   0   -5.10    6.70
  -1  15   0   14.40    7.10
   1  15   0    2.80    5.40
   2 -15   0  704.83   30.10
  -2 -15   0  663.53   29.40
   2 -15   0  667.83   30.40
  -2 -15   0  643.34   29.20
  -2 -15   0  715.23   30.00
   2 -15   0  652.43   29.20
   2 -15   0  701.93   30.50
   2  15   0  695.83   28.50
  -2  15   0  672.03   30.20
  -2  15   0  695.53   29.50
   2  15   0  730.03   29.90
   2  15   0  697.23   28.60
   2  15   0  709.83   30.00
   2  15   0  731.23   29.60
  -2  15   0  713.33   29.20
  -2  15   0  702.13   30.60
  -2  15   0  698.63   29.10
   3 -15   0   34.00    8.20
  -3 -15   0   53.39   10.20
  -3 -15   0   41.40    8.70
  -3 -15   0   36.90    9.00
   3 -15   0   30.00    9.40
   3 -15   0   39.50    9.70
  -3 -15   0   22.60    7.30
  -3 -15   0   26.70    7.40
   3 -15   0   32.00    8.80
  -3  15   0   18.70    7.80
   3  15   0   28.00    9.00
  -3  15   0   42.60    9.90
  -3  15   0   27.70    7.90
  -3  15   0   33.30    9.20
   3  15   0   41.10    8.50
   3  15   0   38.90    8.20
   3  15   0   34.00    8.10
  -3  15   0   40.70   10.60
   3  15   0   29.20    8.80
  -4 -15   0  172.18   15.10
  -4 -15   0  148.99   14.40
   4 -15   0  150.48   16.80
  -4 -15   0  169.48   13.60
  -4 -15   0  178.18   16.50
   4 -15   0  164.28   16.10
   4 -15   0  173.98   16.30
  -4 -15   0  179.68   15.50
  -4  15   0  147.69   15.60
   4  15   0  164.78   14.70
   4  15   0  176.48   14.40
  -4  15   0  168.38   16.20
  -4  15   0  153.98   14.40
  -4  15   0  160.88   12.50
  -4  15   0  160.38   12.80
   4  15   0  187.18   14.50
  -4  15   0  167.98   15.00
   4  15   0  168.48   15.50
  -5 -15   0   35.30   10.50
   5 -15   0   51.89   12.70
  -5 -15   0   51.09    9.30
   5 -15   0   58.49   11.50
  -5 -15   0   63.69   12.30
   5 -15   0   23.60    9.40
  -5 -15   0   33.80   10.00
  -5  15   0   55.49   11.40
  -5  15   0   45.10   12.20
   5  15   0   84.99   11.40
   5  15   0   58.79   10.50
  -5  15   0   46.30   10.60
   5  15   0   47.20    9.80
  -5  15   0   61.89   11.10
   5  15   0   42.40   10.90
  -5  15   0   48.80    8.00
  -6 -15   0   20.90   10.20
  -6 -15   0   30.50    9.10
   6 -15   0   16.60   12.20
  -6 -15   0    6.90   11.20
   6 -15   0   36.60   12.30
   6 -15   0   24.10    9.70
  -6 -15   0   29.60   12.40
  -6  15   0   18.10    9.60
  -6  15   0  -10.20   12.00
   6  15   0    2.80    8.50
   6  15   0   20.00    9.40
   6  15   0   15.40   10.80
  -6  15   0   26.90   11.50
  -6  15   0   17.60    7.10
  -6  15   0   20.90   10.60
   7 -15   0   -5.30   12.00
   7 -15   0   15.90   13.40
  -7 -15   0   15.30   10.50
   7 -15   0  -16.10   10.10
  -7 -15   0  -10.70    9.50
   7 -15   0    0.40   12.30
  -7 -15   0    7.50   11.30
  -7 -15   0   18.50   13.30
  -7 -15   0    6.70   12.40
  -7  15   0   10.90   12.40
  -7  15   0   15.90   11.70
   7  15   0    9.10   10.00
  -7  15   0    9.00   11.70
   7  15   0   17.40   12.70
  -7  15   0    3.90   13.40
   7  15   0   -0.80   13.30
   7  15   0   25.30   10.70
  -7  15   0   10.70    8.00
   8 -15   0   13.50   14.30
  -8 -15   0    7.90   16.10
  -8 -15   0   31.30   16.70
   8 -15   0    8.50   16.30
   8 -15   0   24.40   17.10
  -8 -15   0  -12.10   15.60
  -8 -15   0    2.50   11.80
  -8 -15   0    0.40   13.00
   8 -15   0    5.40   12.90
  -8  15   0   18.10   10.10
   8  15   0   -2.10   15.70
   8  15   0    4.30   12.00
   8  15   0    4.20   12.10
  -8  15   0   -6.10   13.70
  -8  15   0    8.30   18.20
   8  15   0   15.30   18.70
  -8  15   0    4.50   13.20
  -8  15   0   33.10   11.50
   0 -16   0  645.44   28.30
   0 -16   0  620.24   28.10
   0 -16   0  628.44   28.80
   0 -16   0  605.94   28.30
   0  16   0  644.44   28.70
   0  16   0  595.54   27.60
   0  16   0  611.34   26.70
   0  16   0  643.94   27.60
   0  16   0  588.94   25.70
   1 -16   0  584.14   27.40
   1 -16   0  601.94   27.60
  -1 -16   0  587.14   27.00
  -1 -16   0  558.64   26.70
   1 -16   0  552.44   25.70
   1 -16   0  573.74   27.40
  -1 -16   0  564.04   26.60
  -1  16   0  557.84   27.30
  -1  16   0  572.94   26.70
  -1  16   0  577.34   27.00
   1  16   0  549.74   25.40
   1  16   0  560.14   25.70
   1  16   0  601.94   25.60
  -1  16   0  607.84   24.60
  -1  16   0  584.04   26.00
   1  16   0  604.24   26.10
   1  16   0  568.04   27.00
  -1  16   0  578.34   25.80
  -2 -16   0   -2.90    7.10
  -2 -16   0    3.10    7.30
   2 -16   0   -1.80    7.20
   2 -16   0   -7.30    6.80
   2 -16   0   -6.50    6.90
  -2 -16   0   12.70    8.20
   2 -16   0   12.20    7.00
  -2 -16   0   -0.30    7.60
  -2  16   0    6.10    7.00
   2  16   0   -4.00    5.90
   2  16   0   11.50    7.20
  -2  16   0    5.90    7.90
  -2  16   0   -5.90    6.80
   2  16   0    0.10    6.30
  -2  16   0    2.60    7.20
  -2  16   0   -0.20    8.10
   2  16   0   -4.00    7.00
   2  16   0   -4.30    8.20
  -3 -16   0  183.48   15.90
   3 -16   0  171.38   15.00
   3 -16   0  186.08   16.10
  -3 -16   0  155.38   16.20
  -3 -16   0  173.88   15.30
  -3 -16   0  177.28   14.50
   3 -16   0  179.78   16.10
  -3 -16   0  167.48   13.90
   3 -16   0  177.98   14.60
   3  16   0  196.68   14.50
   3  16   0  177.68   14.10
   3  16   0  164.78   15.70
  -3  16   0  158.88   14.30
  -3  16   0  190.28   16.50
  -3  16   0  170.28   16.60
  -3  16   0  158.28   14.40
   3  16   0  159.78   14.00
  -3  16   0  173.88   15.30
  -4 -16   0   80.99   11.50
   4 -16   0   85.89   14.40
   4 -16   0   65.39   13.20
  -4 -16   0   63.59   11.70
  -4 -16   0   85.79   11.10
  -4 -16   0   84.69   10.70
  -4 -16   0   66.59   10.60
  -4  16   0   82.89   11.90
  -4  16   0   94.79   11.90
  -4  16   0   82.39   11.60
  -4  16   0   72.69   12.50
   4  16   0   67.09   12.30
  -4  16   0   90.89   12.50
   4  16   0   62.09   11.90
   4  16   0   70.99   11.20
  -4  16   0   83.09   13.30
   4  16   0   81.89   13.10
  -5 -16   0   13.10    9.50
   5 -16   0    7.00   10.10
   5 -16   0   -0.80    9.20
  -5 -16   0   21.90    8.80
   5 -16   0    7.40   11.00
  -5 -16   0   12.80   10.60
  -5 -16   0    8.30    7.40
  -5 -16   0   31.70   11.40
  -5  16   0    5.20    7.70
  -5  16   0   17.40    6.50
   5  16   0   26.00    9.00
  -5  16   0   25.30   10.40
  -5  16   0   25.70   10.80
   5  16   0   32.00   10.80
   5  16   0   31.40    9.60
  -6 -16   0   20.00    9.80
  -6 -16   0    8.20   10.40
  -6 -16   0    4.00   10.60
   6 -16   0   11.40   10.90
   6 -16   0   24.30   11.40
  -6 -16   0    9.60    9.50
   6 -16   0  -25.60   10.90
   6 -16   0    6.70   10.00
  -6  16   0    9.30    9.50
   6  16   0   23.10   11.30
   6  16   0   20.80   10.70
  -6  16   0   18.70    9.80
  -6  16   0   15.50   13.20
  -6  16   0   14.00    7.00
   6  16   0    5.30   11.50
  -6  16   0   -3.10   10.20
   6  16   0   22.70   12.40
   6  16   0   -7.10    9.30
  -7 -16   0   13.50   12.20
   7 -16   0   -0.30   13.50
  -7 -16   0   -2.30   10.10
   7 -16   0   14.90   12.90
   7 -16   0  -17.00   11.50
  -7 -16   0    1.70   10.90
   7 -16   0   -3.20   15.30
  -7 -16   0    6.10   10.70
   7  16   0   -6.50   13.50
  -7  16   0   -1.30    8.30
   7  16   0    3.20    9.70
  -7  16   0  -12.50   12.50
  -7  16   0   -6.40   15.20
  -7  16   0  -10.20    9.50
   7  16   0  -10.00   12.80
   7  16   0  -14.90   12.10
  -7  16   0   16.80   12.50
  -8 -16   0    3.80   13.50
   8 -16   0    8.80   13.50
   8 -16   0  -31.00   18.70
   8 -16   0   31.80   14.90
  -8 -16   0   20.70   16.30
  -8 -16   0   -2.20   17.10
  -8  16   0   23.90   15.30
  -8  16   0   -7.00   19.10
  -8  16   0   13.40   15.30
  -8  16   0    6.50    9.90
   8  16   0   -9.50   12.60
  -8  16   0    7.00   14.30
   8  16   0    7.50   11.00
   8  16   0  -12.00   13.40
   0 -17   0    1.00    6.30
   0 -17   0    2.90    7.30
   0 -17   0    4.20    7.90
   0 -17   0   -1.40    7.60
   0  17   0    6.80    6.80
   0  17   0   11.70    6.70
   0  17   0   -3.70    8.30
   0  17   0   -3.70    7.70
   0  17   0    9.80    7.40
   1 -17   0  111.49   14.00
   1 -17   0  146.29   15.00
  -1 -17   0  114.49   13.50
   1 -17   0  117.99   15.20
  -1 -17   0  120.49   13.80
   1 -17   0   97.69   12.90
  -1 -17   0  124.09   14.20
   1  17   0  125.89   13.50
  -1  17   0  105.09   13.80
  -1  17   0  128.89   12.70
  -1  17   0  124.49   11.80
   1  17   0  116.29   14.20
   1  17   0  131.39   12.70
  -1  17   0  144.99   14.70
  -1  17   0  138.19   14.10
   1  17   0  141.99   13.50
   2 -17   0   99.19   13.90
  -2 -17   0  119.59   13.40
  -2 -17   0   95.29   12.10
   2 -17   0  105.69   14.20
   2 -17   0   91.39   13.10
   2 -17   0   94.19   13.10
  -2 -17   0  105.39   12.10
  -2 -17   0   82.69   12.20
   2  17   0   90.09   11.60
   2  17   0   91.59   11.90
   2  17   0   91.49   11.60
  -2  17   0   83.29   13.10
  -2  17   0   93.39   12.30
   2  17   0  103.19   13.30
  -2  17   0   75.59   11.10
  -2  17   0  100.59   12.70
  -2  17   0   94.69   13.40
  -3 -17   0    1.70    9.70
   3 -17   0   13.00   11.20
  -3 -17   0   -1.10    6.80
   3 -17   0    6.80    7.90
  -3 -17   0   -1.20    6.70
  -3 -17   0    7.70    7.40
  -3 -17   0    9.00    7.80
   3 -17   0   22.80    9.90
   3  17   0    9.00    9.30
  -3  17   0    5.00    8.50
   3  17   0   35.60   10.50
  -3  17   0   10.60    7.80
  -3  17   0   16.70    7.80
  -3  17   0   16.80    8.80
   3  17   0   23.60    9.60
  -3  17   0   17.40    9.30
   3  17   0   24.90    8.20
  -4 -17   0  -20.80    7.70
   4 -17   0    4.00    9.50
  -4 -17   0   -4.80    9.60
   4 -17   0    3.50    8.90
  -4 -17   0   -1.10    9.20
  -4 -17   0   29.30   10.30
  -4 -17   0   10.40    7.70
   4 -17   0   -8.70   10.20
   4  17   0  -11.70    8.50
  -4  17   0   10.90    7.40
   4  17   0   -9.50    7.50
  -4  17   0    7.90   14.50
  -4  17   0    0.90   10.80
  -4  17   0    2.70    6.00
  -4  17   0   -1.60    8.90
   4  17   0  -14.90    7.20
  -4  17   0   -7.00    9.90
   5 -17   0    8.20   10.50
  -5 -17   0   25.00   10.60
   5 -17   0   -3.30   10.10
  -5 -17   0   -2.00   11.30
   5 -17   0    5.00   12.00
  -5 -17   0   11.10    9.50
   5 -17   0   -4.40   10.70
  -5 -17   0   13.80    9.10
  -5 -17   0    7.10    8.10
   5  17   0   12.00   11.30
  -5  17   0    8.90   10.50
   5  17   0    6.00    8.70
   5  17   0   -5.80    8.10
  -5  17   0   29.40   12.10
  -5  17   0   13.20   11.30
  -5  17   0    6.50    6.30
  -5  17   0    7.30   11.70
   5  17   0   -1.60    9.40
  -6 -17   0   13.80   10.50
   6 -17   0    1.90   11.60
   6 -17   0   31.40   12.40
  -6 -17   0   18.40   11.90
  -6 -17   0    5.80   12.90
   6 -17   0  -10.70   13.60
   6 -17   0   19.90   12.20
  -6 -17   0   17.20   12.70
  -6  17   0   24.30   10.40
   6  17   0   30.30   12.00
  -6  17   0   25.00   13.90
   6  17   0   -1.80    8.10
  -6  17   0   27.80    8.20
  -6  17   0    1.60   10.30
   6  17   0   40.90   13.70
   6  17   0   17.80    8.70
  -6  17   0   -7.00   11.00
   7 -17   0   -0.10   12.30
  -7 -17   0   18.60   16.70
  -7 -17   0   19.60   16.40
   7 -17   0   46.20   16.20
  -7 -17   0   14.20   12.80
  -7 -17   0   47.90   13.00
   7 -17   0   20.20   16.40
  -7  17   0   43.90   13.80
  -7  17   0   10.50   13.70
   7  17   0   10.10   15.90
  -7  17   0   42.60   14.70
  -7  17   0   11.60    9.20
  -7  17   0   44.70   13.20
   7  17   0   25.40   11.40
   7  17   0   -7.60   13.70
   7  17   0   24.40   12.80
   0 -18   0   -4.80    8.00
   0 -18   0   13.40    7.90
   0 -18   0    1.70    7.90
   0  18   0   -3.10    7.10
   0  18   0   12.90    7.10
   0  18   0    0.10    7.10
   0  18   0    2.20    8.90
   0  18   0    0.50    7.40
  -1 -18   0  501.45   30.60
  -1 -18   0  549.74   28.00
   1 -18   0  521.75   26.80
   1 -18   0  549.35   28.30
   1 -18   0  521.95   28.10
  -1 -18   0  574.24   27.70
  -1  18   0  560.74   27.90
  -1  18   0  539.75   26.10
   1  18   0  512.95   25.20
  -1  18   0  537.05   28.50
  -1  18   0  556.74   24.70
  -1  18   0  538.35   26.10
   1  18   0  516.75   27.00
   1  18   0  536.75   26.20
   1  18   0  576.54   25.90
   2 -18   0   25.50    8.90
   2 -18   0   15.00   10.30
   2 -18   0   30.00   10.90
  -2 -18   0   39.00   10.40
   2 -18   0   35.80   13.50
  -2 -18   0   25.70    8.40
  -2 -18   0   30.90   11.10
  -2 -18   0   27.90   11.50
   2  18   0   28.20    9.00
  -2  18   0   25.90   10.20
   2  18   0   40.00    9.70
   2  18   0   29.90    8.90
  -2  18   0   32.00   10.10
  -2  18   0   34.50    9.30
   2  18   0   43.40   10.70
  -2  18   0   27.10    9.90
  -2  18   0   21.00    7.80
  -3 -18   0   16.30   10.40
  -3 -18   0   24.60    8.80
   3 -18   0   26.20    9.20
   3 -18   0   10.70    9.60
   3 -18   0   -6.30    9.20
  -3 -18   0    9.00    9.30
  -3 -18   0   20.90   11.80
  -3 -18   0   22.70    8.60
   3 -18   0   17.20    8.10
  -3  18   0   28.60    8.70
  -3  18   0   11.30    9.50
  -3  18   0   19.40    9.30
   3  18   0   30.60    8.90
  -3  18   0   10.00    8.80
   3  18   0    5.30    8.40
   3  18   0    0.50    7.80
  -3  18   0   21.60   17.00
   3  18   0   13.80    9.30
   4 -18   0   15.50    9.10
  -4 -18   0  -20.60   12.00
  -4 -18   0   -5.10    9.50
  -4 -18   0  -15.50    8.90
  -4 -18   0   -2.70    9.20
  -4 -18   0    9.10    8.20
   4 -18   0   10.70    9.70
   4 -18   0    3.70   10.30
   4 -18   0   10.40   11.70
  -4  18   0   -7.20    8.30
   4  18   0   -8.10    7.60
   4  18   0    4.00    9.10
  -4  18   0    1.10    7.90
   4  18   0    7.10    8.40
  -4  18   0    0.20    9.90
  -4  18   0   10.40    6.40
  -4  18   0   -9.00    8.00
   5 -18   0   52.79   14.50
  -5 -18   0   21.00   11.70
  -5 -18   0   29.80   11.90
   5 -18   0   50.09   12.70
   5 -18   0   25.50   10.60
  -5 -18   0   18.60    9.00
   5 -18   0   48.20   12.30
  -5 -18   0   53.89   13.10
  -5 -18   0   23.40   12.10
   5  18   0   24.70   13.00
   5  18   0   34.80   13.40
  -5  18   0   34.80   11.40
  -5  18   0   29.50   11.60
  -5  18   0   24.50   13.30
  -5  18   0   51.99   12.50
   5  18   0   31.50   11.20
   5  18   0   39.50   11.50
  -5  18   0   35.40    8.20
   5  18   0   21.40   10.30
   6 -18   0   46.00   15.50
  -6 -18   0   29.50   11.50
  -6 -18   0   61.59   12.70
   6 -18   0   45.50   16.10
  -6 -18   0   49.00   13.40
   6 -18   0   40.40   14.40
   6 -18   0   45.30   14.40
  -6 -18   0    5.00   11.90
   6  18   0   56.89   12.90
  -6  18   0   34.50   14.80
  -6  18   0   33.80   14.10
  -6  18   0   25.50   14.70
  -6  18   0   25.40    8.80
  -6  18   0   34.10   12.90
   6  18   0   54.59   14.30
   6  18   0   49.40   13.70
   6  18   0   58.29   14.70
   7 -18   0   53.69   20.00
  -7 -18   0   19.30   15.10
  -7 -18   0   25.70   13.40
   7 -18   0   33.90   16.80
  -7 -18   0   28.30   15.50
  -7  18   0   47.50   14.40
  -7  18   0   25.10   15.90
  -7  18   0   28.60   10.10
   7  18   0   38.70   20.20
   7  18   0   25.10   14.00
   7  18   0   54.89   13.30
  -7  18   0   47.90   17.40
   7  18   0    9.10   14.20
   0 -19   0   18.60    9.70
   0 -19   0   12.80   11.00
   0 -19   0    0.60    8.50
   0 -19   0    1.80    6.60
   0  19   0    5.10    8.40
   0  19   0   -4.20    7.50
   0  19   0    6.40    7.80
   0  19   0   -3.60    7.90
   0  19   0    2.00    8.80
  -1 -19   0   86.29   13.20
   1 -19   0  118.59   15.40
  -1 -19   0   91.49   13.60
  -1 -19   0   78.49   13.00
   1 -19   0   82.79   14.00
  -1 -19   0   88.79   13.70
   1 -19   0   99.79   14.60
   1  19   0   86.99   13.90
  -1  19   0   94.79   13.00
   1  19   0   82.29   11.90
  -1  19   0   88.09   14.50
  -1  19   0  104.39   13.30
   1  19   0   85.89   12.20
   1  19   0   84.49   12.70
  -1  19   0   98.79   13.30
  -1  19   0  111.29   13.90
   2 -19   0  400.96   25.20
  -2 -19   0  427.66   24.90
  -2 -19   0  402.76   24.30
  -2 -19   0  355.86   23.50
   2 -19   0  408.56   26.10
   2 -19   0  407.56   23.40
  -2 -19   0  413.56   29.60
   2 -19   0  391.46   24.30
   2  19   0  431.46   23.20
  -2  19   0  414.46   23.30
   2  19   0  405.46   22.20
  -2  19   0  364.56   24.60
  -2  19   0  394.16   20.50
   2  19   0  383.66   24.00
   2  19   0  427.56   23.30
  -2  19   0  384.56   22.70
   3 -19   0   -1.20   10.80
   3 -19   0   -3.30    9.40
  -3 -19   0    3.90    8.60
  -3 -19   0   17.10   11.60
  -3 -19   0    9.70    9.50
  -3 -19   0   12.60    9.20
   3 -19   0   12.40    8.30
  -3 -19   0   11.00    9.60
   3 -19   0   -1.40   10.80
   3  19   0   15.70   10.80
   3  19   0    2.80    9.90
   3  19   0  -12.60    8.60
  -3  19   0    4.50    9.20
  -3  19   0   26.50   11.90
   3  19   0   10.00   15.00
  -3  19   0   -0.90    8.80
  -3  19   0    6.00   10.10
   3  19   0    2.90    8.10
   4 -19   0   22.90   11.90
   4 -19   0   25.70    9.20
  -4 -19   0   40.80   13.80
   4 -19   0   29.40   12.10
  -4 -19   0   29.90    9.10
  -4 -19   0   37.20   11.70
   4 -19   0    4.80   12.60
  -4 -19   0   52.29   12.40
  -4 -19   0   19.10   10.70
  -4  19   0   32.00   11.50
   4  19   0   28.70   12.40
  -4  19   0   51.79   13.40
  -4  19   0   16.30    7.20
   4  19   0   -0.20    8.50
   4  19   0   19.20   10.00
  -4  19   0   16.60    9.10
  -4  19   0   35.20   14.20
   4  19   0   22.40   10.30
  -4  19   0   13.20   10.20
   5 -19   0  208.28   21.50
   5 -19   0  132.39   18.10
   5 -19   0  106.89   15.70
  -5 -19   0  124.19   18.10
  -5 -19   0  132.29   17.00
  -5 -19   0  128.69   18.50
  -5 -19   0  160.68   16.60
  -5 -19   0  125.29   16.20
   5 -19   0  106.29   19.70
   5  19   0  113.79   17.50
   5  19   0  128.69   15.80
  -5  19   0  118.29   12.60
   5  19   0  162.68   21.00
  -5  19   0  119.09   16.20
  -5  19   0  107.29   19.00
  -5  19   0  147.39   19.20
   5  19   0  134.49   19.70
  -5  19   0  147.79   17.40
   6 -19   0   20.20   13.00
  -6 -19   0   20.30   15.40
  -6 -19   0  -19.00   15.90
  -6 -19   0   10.30   12.50
   6 -19   0   -6.20   15.50
  -6 -19   0   17.40   12.90
   6 -19   0   24.30   17.30
   6 -19   0   41.70   16.20
  -6  19   0   -3.30   14.00
   6  19   0   20.00   14.70
  -6  19   0   -6.30   14.00
  -6  19   0    7.30   17.60
   6  19   0   21.80   14.50
  -6  19   0   15.10    8.70
   6  19   0   -9.20   11.20
   6  19   0   11.60   11.40
  -6  19   0    5.10   13.10
   0 -20   0  121.89   16.10
   0 -20   0  113.59   16.80
   0 -20   0  155.68   17.90
   0 -20   0  125.89   15.90
   0  20   0  134.99   15.80
   0  20   0  138.69   17.60
   0  20   0  136.79   17.00
   0  20   0  131.79   15.70
  -1 -20   0  112.59   15.50
   1 -20   0  123.69   15.70
  -1 -20   0  134.89   17.80
   1 -20   0  113.69   16.20
   1 -20   0  115.29   17.00
  -1 -20   0  122.89   16.20
   1 -20   0  144.89   17.20
  -1 -20   0   98.29   14.70
   1  20   0   88.09   21.00
   1  20   0  115.79   17.50
   1  20   0  125.29   16.00
   1  20   0  118.99   16.60
  -1  20   0  105.69   14.60
  -1  20   0  143.19   17.30
  -1  20   0  127.69   16.90
  -1  20   0  153.78   18.30
  -1  20   0  131.69   14.70
  -1  20   0   70.79   13.40
   1  20   0  152.48   25.10
   2 -20   0   -0.20   10.00
   2 -20   0   18.10   10.80
   2 -20   0   14.10   12.40
   2 -20   0    1.00   10.50
  -2 -20   0   40.30   12.00
  -2 -20   0  -17.50    9.00
  -2 -20   0   10.50   10.50
  -2 -20   0   18.90   11.60
   2  20   0    6.40   10.00
  -2  20   0    7.00   10.20
  -2  20   0   26.70    8.90
   2  20   0   38.40   10.90
   2  20   0  -14.40    9.70
  -2  20   0   24.20   10.40
  -2  20   0   12.00   11.50
  -2  20   0   -0.70    7.80
   2  20   0   15.90    9.20
   3 -20   0   74.19   15.10
   3 -20   0   95.79   15.10
  -3 -20   0   83.89   15.60
  -3 -20   0   75.99   15.10
  -3 -20   0   92.29   15.60
  -3 -20   0  102.69   15.70
  -3 -20   0   89.49   13.00
   3 -20   0   87.89   14.00
   3 -20   0   73.59   16.60
   3  20   0   80.19   13.20
  -3  20   0  102.39   14.50
   3  20   0   73.09   13.10
   3  20   0   73.89   16.30
  -3  20   0   80.19   16.30
  -3  20   0   81.39   15.60
  -3  20   0   60.49   11.00
  -3  20   0   62.39   13.20
   3  20   0  107.49   15.40
  -3  20   0  102.79   14.50
  -4 -20   0   54.09   12.80
  -4 -20   0   97.49   15.70
   4 -20   0   48.40   12.30
   4 -20   0   90.79   18.10
   4 -20   0   77.89   15.20
  -4 -20   0   86.39   16.10
   4 -20   0   77.49   16.30
  -4 -20   0   49.50   14.10
  -4 -20   0   78.79   12.10
  -4  20   0   82.79   15.20
   4  20   0   50.69   12.50
   4  20   0   53.69   14.10
  -4  20   0   47.20   13.90
   4  20   0   58.39   12.60
   4  20   0   59.49   14.90
  -4  20   0   67.69   14.10
  -4  20   0   71.59   12.30
  -4  20   0   76.69   10.20
  -4  20   0   64.19   14.20
   5 -20   0   18.10   15.40
  -5 -20   0    7.70   11.00
  -5 -20   0   -5.60   11.60
  -5 -20   0   -0.90   15.10
  -5 -20   0   14.10   13.00
   5 -20   0   -2.70   15.10
   5 -20   0   -7.30   12.00
  -5 -20   0   12.20   16.50
   5  20   0  -10.40   10.30
   5  20   0   13.70   12.40
   5  20   0    0.50    9.90
  -5  20   0  -12.40   12.00
   5  20   0  -17.90   13.20
  -5  20   0    8.80   12.20
  -5  20   0   -0.40    7.70
   5  20   0  -18.50   13.30
  -5  20   0   -8.10   12.70
  -5  20   0    2.70   16.50
  -6 -20   0   27.20   15.10
   6 -20   0   12.90   15.90
  -6 -20   0   15.70   17.70
  -6 -20   0   12.90   20.40
   6 -20   0   35.10   17.80
   6 -20   0  -16.70   16.70
  -6  20   0   -3.50   16.30
   6  20   0   -8.10   12.10
  -6  20   0   22.50   13.30
   6  20   0   30.70   13.20
   6  20   0   28.30   18.90
  -6  20   0   17.70   17.00
  -6  20   0   24.30   13.80
   0 -21   0  -24.10    9.00
   0 -21   0    6.50    8.70
   0 -21   0  -12.50   11.40
   0  21   0  -28.40   10.20
   0  21   0   -0.80    9.80
   0  21   0   -8.00    9.60
   0  21   0  -11.90    8.40
   1 -21   0  -19.30   12.90
  -1 -21   0   -0.60   11.50
  -1 -21   0   14.70   10.90
  -1 -21   0    6.50   11.30
   1 -21   0   32.10   12.50
   1 -21   0    4.30   11.00
   1 -21   0  -19.40    9.60
  -1 -21   0   -1.40   11.00
   1  21   0   -6.20   11.40
  -1  21   0  -17.80    8.40
   1  21   0   12.80   11.90
  -1  21   0    9.90   12.00
  -1  21   0  -17.60   10.70
  -1  21   0    5.90   11.10
   1  21   0    3.40    9.90
   1  21   0   -2.80    9.50
  -1  21   0  -16.70   10.00
   1  21   0   18.90   12.10
   2 -21   0   42.40   11.70
  -2 -21   0   68.09   14.40
   2 -21   0   60.69   14.50
   2 -21   0   44.40   13.10
   2 -21   0   26.30   17.40
  -2 -21   0   57.49   12.60
  -2 -21   0   33.90   12.70
  -2 -21   0   33.90   13.70
  -2  21   0   45.80   11.70
  -2  21   0   11.50    9.60
   2  21   0   21.10   13.00
  -2  21   0   49.20   12.30
  -2  21   0   42.80   12.40
   2  21   0   18.70   12.00
  -2  21   0   42.80   10.30
   2  21   0   63.79   13.60
   2  21   0   46.10   11.60
  -2  21   0   39.50   11.90
   3 -21   0   11.30   12.50
  -3 -21   0   13.20   14.50
  -3 -21   0   49.99   18.70
   3 -21   0    0.80   12.60
  -3 -21   0    4.10   13.60
   3 -21   0   22.70   14.70
  -3 -21   0   19.90   12.20
  -3 -21   0   20.80   12.10
   3 -21   0   -4.60   12.50
   3  21   0   16.10   11.30
  -3  21   0    5.80   11.40
  -3  21   0   20.60   11.20
  -3  21   0   23.00   11.60
  -3  21   0   32.70    9.40
  -3  21   0   24.90   14.30
   3  21   0   21.30   10.00
   3  21   0   28.10   10.20
  -3  21   0    9.70   13.30
   4 -21   0   12.50   13.40
  -4 -21   0   -3.40   15.00
   4 -21   0   31.50   13.30
  -4 -21   0    1.00   15.30
  -4 -21   0   23.60   12.40
  -4 -21   0   21.10   13.20
  -4 -21   0    1.00   12.00
   4 -21   0   13.60   13.70
   4 -21   0   -0.80   15.50
   4  21   0   24.00   11.90
  -4  21   0   12.70    8.30
  -4  21   0    7.30   13.90
   4  21   0    8.10   10.00
  -4  21   0  -17.50   11.90
  -4  21   0    6.60   12.20
  -4  21   0   11.00   13.40
  -4  21   0   14.50   11.00
   4  21   0  -23.60   11.90
   4  21   0  -30.20   12.10
   4  21   0   -1.30   13.90
   5 -21   0   18.20   18.70
  -5 -21   0   13.90   14.00
   5 -21   0    5.10   14.60
   5 -21   0  -11.10   14.60
  -5 -21   0   -5.00   11.30
  -5 -21   0   16.30   20.10
  -5 -21   0  -16.20   17.00
  -5  21   0   18.90   13.50
   5  21   0   -6.20   12.00
   5  21   0  -16.80   16.00
   5  21   0   -3.60   14.90
  -5  21   0    4.20    8.90
  -5  21   0   -5.80   15.10
  -5  21   0   14.60   14.10
   5  21   0    8.10   11.90
   0 -22   0  -20.80   11.10
   0 -22   0  -16.20   11.40
   0 -22   0    4.50   13.50
   0  22   0  -28.30   11.80
   0  22   0    5.30   10.60
   0  22   0  -26.60   10.50
   0  22   0   14.80   12.20
   0  22   0   -3.70    9.60
   0  22   0  -15.30   10.50
  -1 -22   0   12.40   12.00
  -1 -22   0    7.80   11.90
   1 -22   0   -6.30   12.10
  -1 -22   0   18.80   12.40
   1 -22   0   26.20   14.70
   1 -22   0    0.80   12.00
   1 -22   0   19.50   12.60
  -1 -22   0  -10.40   14.00
   1  22   0   20.70   11.70
  -1  22   0    3.70   22.30
   1  22   0   -3.50   10.90
  -1  22   0   10.20   13.40
   1  22   0    3.50   11.60
  -1  22   0   -6.90    9.40
  -1  22   0   20.80   12.30
   1  22   0   21.40   13.00
   1  22   0   20.20   12.70
   1  22   0   19.80   10.10
  -1  22   0   -1.00   11.10
  -1  22   0  -11.00   11.20
   2 -22   0    2.40   12.80
  -2 -22   0    4.30   14.90
  -2 -22   0  -23.30   13.30
  -2 -22   0    2.80   10.70
  -2 -22   0   18.20   12.10
   2 -22   0   -5.50   10.80
   2 -22   0  -18.40    8.50
   2 -22   0   10.10   12.90
  -2  22   0   19.20   11.80
  -2  22   0   35.40   14.20
  -2  22   0   -0.70   11.80
   2  22   0   36.70   13.80
   2  22   0  -16.70   12.90
   2  22   0    3.10   11.10
   2  22   0    0.50    9.90
  -2  22   0   -2.40    9.70
  -2  22   0   37.80   11.90
  -2  22   0    1.50   12.60
   3 -22   0   18.90   15.70
  -3 -22   0   22.90   12.90
   3 -22   0   18.70   12.80
   3 -22   0   21.20   14.40
  -3 -22   0   13.30   16.40
  -3 -22   0   50.49   13.00
  -3 -22   0    9.90   17.90
   3 -22   0   37.80   14.40
  -3 -22   0    8.00   12.90
   3  22   0   14.20   11.70
  -3  22   0   41.60   10.70
  -3  22   0   17.50   15.30
  -3  22   0   17.30   10.90
   3  22   0   30.50   13.00
  -3  22   0   25.50   11.90
   3  22   0    3.40   11.60
  -3  22   0    7.10   13.70
  -3  22   0   30.80   12.80
   3  22   0   47.20   14.80
   4 -22   0   10.10   15.10
  -4 -22   0   -3.90   16.40
   4 -22   0   47.00   18.70
   4 -22   0    8.70   14.90
  -4 -22   0   -8.20   12.50
  -4 -22   0    4.20   12.30
  -4 -22   0   16.10   12.10
  -4  22   0   29.00    9.80
  -4  22   0    8.20   14.50
   4  22   0   12.60   12.90
  -4  22   0    3.00   15.30
   4  22   0  -11.30   14.60
  -4  22   0   18.80   14.10
   4  22   0    1.40   15.10
   4  22   0  -16.70   12.30
  -4  22   0   17.70   11.70
  -4  22   0   10.20    9.70
   0 -23   0   -3.60   12.70
   0 -23   0  -12.50   13.00
   0 -23   0   -8.50   14.70
   0  23   0    4.30   12.10
   0  23   0   11.50   11.40
   0  23   0  -19.00   11.50
   0  23   0   -5.30   11.80
   0  23   0    2.80   14.00
   0  23   0  -10.50   12.60
   1 -23   0   58.09   16.40
   1 -23   0   44.90   18.40
  -1 -23   0   72.89   18.90
  -1 -23   0   90.09   19.60
  -1 -23   0   72.69   16.50
   1 -23   0  104.09   17.20
   1 -23   0   83.39   14.50
   1  23   0   93.69   13.90
   1  23   0   60.49   17.30
  -1  23   0   81.09   16.90
  -1  23   0   35.90   15.30
  -1  23   0   55.49   19.60
   1  23   0   45.90   13.40
   1  23   0   58.79   16.80
   1  23   0   64.99   14.80
  -1  23   0   86.49   18.00
  -1  23   0   79.09   15.60
   1  23   0   99.39   17.40
  -1  23   0   96.49   15.70
   2 -23   0   25.30   14.40
  -2 -23   0   37.50   15.50
   2 -23   0   29.90   14.40
   2 -23   0   30.40   14.80
  -2 -23   0   18.70   12.80
  -2 -23   0   14.90   14.20
   2  23   0   34.80   13.50
  -2  23   0   26.40   15.20
  -2  23   0    2.20   14.30
   2  23   0   16.60   13.80
   2  23   0    8.00   14.70
   2  23   0   34.60   16.00
  -2  23   0   49.60   11.90
   2  23   0   22.70   12.30
  -2  23   0   33.50   14.60
  -2  23   0   17.60   13.30
  -3 -23   0   -3.50    9.80
   3 -23   0  -15.30   15.40
  -3 -23   0   26.70   16.50
  -3 -23   0   -9.80   12.70
   3 -23   0   10.40   11.40
   3 -23   0   25.00   14.90
   3  23   0   26.70   14.40
  -3  23   0    3.70   12.80
  -3  23   0   26.90   15.50
 -11   0   1   52.99   15.60
 -11   0   1   35.80   19.30
  11   0  -1   -6.70   12.90
  11   0  -1   20.00   20.70
  11   0  -1   17.80   14.10
 -11   0   1   32.00   15.00
 -11   0   1    1.20   15.10
  11   0  -1    2.90   16.70
 -10   0   1   24.70   12.40
  10   0  -1   13.00   13.20
 -10   0   1   -5.30   10.80
 -10   0   1   -3.30   10.00
 -10   0   1   -5.00   12.10
  10   0  -1    5.70   10.80
  10   0  -1   11.60   12.60
  10   0  -1    7.40   10.50
 -10   0   1   11.00   13.00
   9   0  -1    3.20   10.20
   9   0  -1   -0.70    8.10
  -9   0   1   -0.10    8.00
  -9   0   1    3.70   10.00
   9   0  -1    1.20   10.20
  -9   0   1  -18.00    9.10
  -9   0   1  -14.60   11.10
   9   0  -1  -20.50    9.50
   8   0  -1   -3.50    7.00
  -8   0   1    9.00    7.50
   8   0  -1   -4.70    5.80
   8   0  -1    7.10    7.50
   8   0  -1    1.30    6.60
   8   0  -1    2.40    6.60
  -8   0   1   -9.60    7.50
  -8   0   1    4.50    6.40
  -8   0   1  -11.50    7.70
  -7   0   1   -9.60    6.20
   7   0  -1    2.70    6.70
  -7   0   1   -1.40    7.20
   7   0  -1   -1.20    7.40
  -7   0   1    5.40    8.20
  -7   0   1    3.10    5.50
   7   0  -1   -6.00    6.70
  -7   0   1   -5.70    6.40
   7   0  -1  -11.40    6.00
   7   0  -1    8.00    6.80
  -6   0   1   -3.40    6.00
  -6   0   1   -5.10    4.90
   6   0  -1    1.90    5.10
  -6   0   1   -1.90    5.60
   6   0  -1   -6.10    5.40
  -6   0   1    4.00    6.60
   6   0  -1   -4.90    5.80
   6   0  -1    7.60    6.70
  -6   0   1    3.00    4.50
   6   0  -1    3.00    5.90
  -5   0   1   -3.20    3.30
   5   0  -1   -2.70    4.00
  -5   0   1   -2.00    4.50
  -5   0   1   -4.60    3.20
   5   0  -1   -0.10    3.50
  -5   0   1   -6.30    3.50
   5   0  -1   -5.00    4.30
   5   0  -1   -4.00    3.50
  -4   0   1    5.20    3.90
   4   0  -1   -2.60    3.70
   4   0  -1    1.90    3.30
   4   0  -1   -6.80    3.30
  -4   0   1   -2.90    2.50
  -4   0   1   -2.70    3.40
   4   0  -1   -1.30    2.60
   4   0  -1   -3.10    3.90
  -4   0   1    1.20    4.10
  -4   0   1   -3.40    2.20
   3   0  -1   -1.90    2.70
  -3   0   1   -0.40    2.10
  -3   0   1   -1.20    2.30
  -3   0   1    0.70    2.80
  -3   0   1   -1.00    2.30
   3   0  -1   -0.20    2.40
   3   0  -1    1.40    3.00
  -3   0   1    2.40    2.40
   3   0  -1   -3.70    2.40
   3   0  -1   -1.20    2.70
  -2   0   1   -0.70    1.70
   2   0  -1   -1.20    1.60
   2   0  -1   -0.50    1.90
  -2   0   1    0.40    1.70
  -2   0   1   -0.60    2.00
   2   0  -1    1.70    1.70
  -2   0   1    0.70    2.20
   2   0  -1   -0.90    1.80
  -2   0   1   -1.60    2.10
   2   0  -1    2.40    1.90
  -1   0   1   -1.40    1.20
   1   0  -1    0.70    0.90
   1   0  -1   -0.10    0.80
  -1   0   1    0.70    1.10
  -1   0   1    0.20    0.90
   1   0  -1   -0.50    0.90
   1   0  -1    0.80    1.20
  -1   0   1   -0.20    0.90
  -1   0   1    1.00    1.00
  -1   0  -1    0.50    0.90
  -1   0  -1    1.90    1.20
   1   0   1    0.60    1.10
  -1   0  -1   -1.20    1.30
  -1   0  -1    0.30    1.10
  -1   0  -1   -0.70    1.00
   1   0   1   -0.30    1.20
   1   0   1   -0.10    0.80
   1   0   1    0.60    1.00
   1   0   1    0.10    1.00
   2   0   1    6.60    2.90
  -2   0  -1    8.30    2.50
  -2   0  -1    2.40    2.40
  -2   0  -1    2.60    2.60
   2   0   1    2.50    2.10
  -2   0  -1    4.00    2.70
  -2   0  -1    1.90    2.50
   2   0   1    3.30    2.60
   2   0   1    3.40    2.50
  -3   0  -1    5.10    3.30
  -3   0  -1    3.80    2.90
   3   0   1    0.20    3.00
   3   0   1    1.70    3.10
  -3   0  -1   -1.50    3.20
   3   0   1   -1.90    3.00
   3   0   1   -0.10    2.50
  -3   0  -1    2.10    2.60
  -3   0  -1    1.10    3.20
   3   0   1    0.70    2.90
   4   0   1    0.20    3.00
   4   0   1    2.90    4.00
   4   0   1    0.40    4.00
  -4   0  -1    0.10    3.90
   4   0   1    4.40    4.30
  -4   0  -1   -1.20    4.00
  -4   0  -1   -1.00    3.70
  -4   0  -1   -5.70    3.40
  -4   0  -1   -2.20    2.90
   4   0   1   -2.50    2.50
  -5   0  -1    1.10    5.40
   5   0   1   -6.40    4.10
  -5   0  -1   -5.70    4.50
  -5   0  -1    1.70    4.40
  -5   0  -1    3.40    4.90
   5   0   1    4.50    5.00
   5   0   1    1.30    3.80
   5   0   1    2.40    4.90
   5   0   1    1.30    5.30
  -5   0  -1    5.40    5.20
  -6   0  -1    2.60    5.80
   6   0   1   -3.90    4.00
  -6   0  -1  -10.50    5.20
  -6   0  -1    0.60    5.10
  -6   0  -1  -11.50    5.70
   6   0   1   -4.80    4.00
   6   0   1  -10.10    4.80
   6   0   1   -0.40    4.50
   6   0   1   -8.10    5.60
  -6   0  -1   -4.20    5.60
   7   0   1  -16.00    6.30
   7   0   1   -9.90    5.70
  -7   0  -1   -2.30    6.70
  -7   0  -1   -4.00    6.20
  -7   0  -1    5.50    5.70
   7   0   1   -0.70    7.00
   7   0   1   -6.10    5.60
  -7   0  -1    0.90    5.50
   7   0   1   -4.70    6.20
  -8   0  -1   10.50    8.20
  -8   0  -1   -7.50    7.30
  -8   0  -1    1.20    9.20
   8   0   1    2.20    7.90
  -8   0  -1  -10.30    8.10
   8   0   1    1.40    8.60
   8   0   1   -7.80    7.70
   8   0   1   -8.70    8.00
   8   0   1   -8.20    5.90
   9   0   1    7.90   11.60
  -9   0  -1    1.90    8.90
   9   0   1  -14.70    9.10
  -9   0  -1   -7.90   10.60
  -9   0  -1   -3.00    9.30
  -9   0  -1   -0.50   10.10
   9   0   1   -4.90   10.20
   9   0   1   15.10    9.10
   9   0   1   -8.60   10.80
  10   0   1   -0.30   12.70
  10   0   1   25.30   14.30
  10   0   1    5.30   15.00
  10   0   1    8.40   11.10
 -10   0  -1    8.90   12.00
  10   0   1    1.60   14.20
 -10   0  -1   14.80   12.70
 -10   0  -1   -1.10   14.20
 -10   0  -1   14.10   12.60
  11   0   1   23.70   19.50
 -11   0  -1   11.40   14.80
 -11   0  -1  -39.30   18.70
  11   0   1  -16.40   14.20
  11   0   1   10.80   15.10
 -11   0  -1    8.50   10.90
  11   0   1   32.70   18.80
 -11   0  -1   -2.50   15.70
 -11  -1   1   22.40   17.70
 -11  -1   1  -17.00   12.90
 -11  -1   1  -29.50   13.60
  11  -1  -1   10.30   13.80
  11  -1  -1   -6.70   15.80
  11  -1  -1    0.20   16.90
 -11  -1   1   -2.00   15.50
  11  -1  -1  -29.20   14.00
  11   1  -1  -12.70   15.00
 -11   1   1  -28.40   13.50
  11   1  -1  -19.40   13.20
 -11   1   1    1.20   13.60
 -11   1   1   -7.40   14.30
 -11   1   1    9.90   16.10
  11   1  -1    6.60   16.00
  11   1  -1   26.80   20.70
 -10  -1   1    9.70   12.60
  10  -1  -1   25.60   13.70
  10  -1  -1    7.00   14.60
  10  -1  -1   22.30   13.50
 -10  -1   1   12.10   13.20
 -10  -1   1   25.40   11.60
 -10  -1   1  -10.70   12.50
  10  -1  -1   27.80   12.60
  10  -1  -1  -11.60   13.60
 -10  -1   1    2.20   14.90
  10   1  -1   38.10   14.80
 -10   1   1    7.00   11.40
  10   1  -1    4.70   10.40
  10   1  -1    0.10   12.60
 -10   1   1   -0.70   12.30
  10   1  -1    4.10    9.20
  10   1  -1   27.60   12.80
 -10   1   1    5.30   11.20
 -10   1   1   -6.20   11.80
 -10   1   1   56.89   16.30
   9  -1  -1   -6.60    7.50
  -9  -1   1   -2.60    9.90
   9  -1  -1   -0.10   10.40
  -9  -1   1    2.70   10.40
   9  -1  -1   -3.90    8.40
  -9  -1   1   22.40   11.40
  -9  -1   1   17.90   10.10
   9  -1  -1   -5.70    9.40
   9   1  -1  -12.00    7.10
   9   1  -1   -3.00   10.30
  -9   1   1   -1.80    8.30
  -9   1   1   12.70    9.90
  -9   1   1   -5.00    9.40
   9   1  -1    5.80    9.40
  -9   1   1   16.00   12.10
  -9   1   1   -1.50   10.00
   9   1  -1   -1.40    9.60
  -8  -1   1   37.70    9.00
   8  -1  -1   36.80    9.30
   8  -1  -1   48.00    9.30
   8  -1  -1   37.80   10.10
   8  -1  -1   34.80    9.00
  -8  -1   1   37.60    8.40
   8  -1  -1   30.90    8.70
  -8  -1   1   31.10    9.00
  -8  -1   1   15.70    7.20
  -8  -1   1   31.10    8.80
  -8   1   1   28.50    9.40
   8   1  -1   48.30   11.20
   8   1  -1   50.29   10.00
  -8   1   1   35.40    9.10
   8   1  -1   38.10    9.90
   8   1  -1   40.30    9.00
  -8   1   1   21.50    8.30
  -8   1   1   31.10   10.20
   8   1  -1   21.40    9.20
   7  -1  -1   54.39    9.10
   7  -1  -1   56.79    9.80
  -7  -1   1   58.59   10.30
   7  -1  -1   60.59    9.50
  -7  -1   1   46.90   10.20
  -7  -1   1   42.80   10.10
   7  -1  -1   50.89   10.00
   7  -1  -1   60.29    9.10
  -7  -1   1   43.70    9.20
  -7  -1   1   55.99   10.30
  -7   1   1   53.59   10.30
  -7   1   1   53.39    9.10
   7   1  -1   45.60    9.00
   7   1  -1   49.50    9.60
  -7   1   1   53.79    9.10
   7   1  -1   62.89    9.10
  -7   1   1   38.90   14.80
   7   1  -1   47.50    8.80
   7   1  -1   50.89    9.90
  -7   1   1   49.60    9.60
   6  -1  -1   23.60    6.40
   6  -1  -1   22.00    7.00
  -6  -1   1   19.40    7.20
  -6  -1   1   31.40    8.00
  -6  -1   1   21.60    7.00
  -6  -1   1   26.70    7.30
   6  -1  -1   23.50    5.90
   6  -1  -1   13.30    7.20
   6  -1  -1   22.30    6.70
  -6  -1   1   28.30    6.80
   6   1  -1   29.40    6.80
  -6   1   1   24.20    6.90
  -6   1   1   31.70    6.70
   6   1  -1   22.60    7.60
   6   1  -1   26.30    6.70
   6   1  -1   18.00    7.10
  -6   1   1   17.90    5.50
  -6   1   1   22.10    7.00
  -6   1   1   30.40    6.40
   6   1  -1   22.80    6.20
   5  -1  -1  442.66   19.50
  -5  -1   1  428.26   18.80
   5  -1  -1  405.96   18.70
  -5  -1   1  414.26   18.90
   5  -1  -1  402.16   18.90
  -5  -1   1  440.76   19.30
  -5  -1   1  422.86   18.50
  -5  -1   1  423.96   19.20
   5  -1  -1  442.46   18.90
   5  -1  -1  433.96   19.00
   5   1  -1  400.46   18.90
  -5   1   1  434.26   19.30
   5   1  -1  425.46   18.50
  -5   1   1  450.95   19.60
  -5   1   1  449.46   19.30
   5   1  -1  443.86   18.90
  -5   1   1  435.76   19.50
  -5   1   1  436.16   19.00
   5   1  -1  409.76   18.40
   5   1  -1  426.56   19.10
   4  -1  -1    2.30    3.10
  -4  -1   1    4.20    4.00
   4  -1  -1    3.00    3.40
  -4  -1   1    3.10    2.90
  -4  -1   1    3.10    3.90
  -4  -1   1    1.40    3.10
   4  -1  -1    3.20    3.00
   4  -1  -1    0.90    3.70
   4  -1  -1   -3.30    3.80
  -4  -1   1    4.60    4.10
   4   1  -1    0.50    3.70
   4   1  -1   -2.20    2.40
  -4   1   1    2.20    3.00
  -4   1   1    6.00    3.30
   4   1  -1   -0.10    3.00
   4   1  -1   -6.80    3.60
  -4   1   1    4.20    3.80
  -4   1   1    1.30    3.10
  -4   1   1    3.50    3.90
   4   1  -1   -2.50    3.70
  -3  -1   1 1717.63   54.59
   3  -1  -1 1676.53   54.89
  -3  -1   1 1778.32   54.69
   3  -1  -1 1815.42   54.79
   3  -1  -1 1738.73   54.49
  -3  -1   1 1756.52   55.29
   3  -1  -1 1743.13   54.69
  -3  -1   1 1794.32   54.49
   3  -1  -1 1786.22   54.89
  -3  -1   1 1749.43   54.59
   3   1  -1 1711.23   54.19
  -3   1   1 1777.82   54.89
  -3   1   1 1767.42   54.79
   3   1  -1 1776.02   54.49
   3   1  -1 1774.52   55.29
  -3   1   1 1779.62   54.69
  -3   1   1 1737.33   54.99
   3   1  -1 1744.23   54.49
   3   1  -1 1770.22   54.59
  -3   1   1 1752.42   54.79
  -2  -1   1  128.29    6.40
  -2  -1   1  126.09    6.40
   2  -1  -1  127.49    6.30
   2  -1  -1  131.29    6.60
   2  -1  -1  132.49    6.40
  -2  -1   1  129.99    6.30
   2  -1  -1  123.59    6.60
  -2  -1   1  124.59    6.30
   2  -1  -1  130.09    6.10
  -2  -1   1  127.29    7.00
   2   1  -1  123.29    6.30
   2   1  -1  130.59    6.10
  -2   1   1  131.79    6.90
   2   1  -1  128.79    7.00
  -2   1   1  124.79    6.60
   2   1  -1  134.09    6.60
  -2   1   1  124.09    6.60
   2   1  -1  119.39    6.00
  -2   1   1  124.99    6.50
  -2   1   1  133.49    6.20
   1  -1  -1  363.46   11.70
   1  -1  -1  370.26   12.10
   1  -1  -1  352.06   12.10
  -1  -1   1  368.86   11.70
  -1  -1   1  377.86   11.90
  -1  -1   1  371.96   11.90
   1  -1  -1  359.56   12.00
   1  -1  -1  364.16   12.00
  -1  -1   1  356.76   12.30
  -1  -1   1  354.86   11.70
  -1   1   1  361.26   12.30
  -1   1   1  373.16   12.10
   1   1  -1  369.36   11.70
   1   1  -1  363.06   12.20
  -1   1   1  360.76   12.10
  -1   1   1  385.96   11.80
   1   1  -1  373.06   12.30
  -1   1   1  365.26   12.10
   1   1  -1  347.37   11.60
   1   1  -1  379.56   11.90
  -1   1   1  399.46   12.20
   1  -1   1 1254.97   38.20
  -1  -1  -1 1238.58   38.30
  -1  -1  -1 1241.88   38.40
   1  -1   1 1222.78   37.80
  -1  -1  -1 1316.57   38.60
  -1  -1  -1 1274.17   38.40
   1  -1   1 1322.37   38.40
  -1  -1  -1 1270.17   38.40
   1  -1   1 1301.67   38.40
   1  -1   1 1300.77   38.40
   1   1   1 1295.37   38.50
  -1   1  -1 1244.18   37.80
  -1   1  -1 1282.37   38.20
  -1   1  -1 1280.77   38.40
   1   1   1 1276.27   38.40
   1   1   1 1292.57   38.60
  -1   1  -1 1256.37   38.20
   1   1   1 1267.87   38.40
  -1   1  -1 1309.27   38.40
   1   1   1 1246.98   38.30
   2  -1   1  465.45   16.90
   2  -1   1  482.75   17.00
  -2  -1  -1  487.35   17.00
  -2  -1  -1  483.75   16.90
  -2  -1  -1  499.55   16.80
  -2  -1  -1  472.85   16.70
   2  -1   1  475.15   16.80
   2  -1   1  460.75   16.30
   2  -1   1  479.95   16.80
  -2  -1  -1  477.25   16.80
  -2   1  -1  471.15   16.40
   2   1   1  511.95   17.10
   2   1   1  464.85   16.60
   2   1   1  488.85   17.00
  -2   1  -1  482.85   16.80
  -2   1  -1  470.95   16.80
  -2   1  -1  488.25   17.00
   2   1   1  504.45   16.80
   2   1   1  468.45   16.90
  -2   1  -1  466.55   16.90
  -3  -1  -1    5.90    3.70
  -3  -1  -1   12.80    3.30
   3  -1   1    5.00    3.40
  -3  -1  -1    6.90    3.30
  -3  -1  -1   14.50    3.90
  -3  -1  -1    9.00    2.90
   3  -1   1   10.00    3.40
   3  -1   1    8.30    3.70
   3  -1   1    8.70    3.80
   3  -1   1    6.90    3.00
   3   1   1    6.90    2.80
  -3   1  -1   12.10    3.90
   3   1   1    9.80    3.10
   3   1   1   12.10    3.40
  -3   1  -1   11.30    3.40
  -3   1  -1    8.10    3.80
   3   1   1    8.70    3.50
  -3   1  -1    8.80    3.60
  -3   1  -1    4.70    2.80
   3   1   1   11.40    3.70
  -4  -1  -1  640.34   24.70
   4  -1   1  653.83   24.60
   4  -1   1  665.03   24.70
   4  -1   1  654.33   25.00
   4  -1   1  686.43   24.90
  -4  -1  -1  651.83   24.80
  -4  -1  -1  698.23   24.90
  -4  -1  -1  677.83   24.40
  -4  -1  -1  656.73   24.70
   4  -1   1  700.63   25.20
   4   1   1  656.53   24.90
   4   1   1  691.93   25.10
   4   1   1  668.83   25.20
  -4   1  -1  648.34   24.70
  -4   1  -1  671.63   24.70
   4   1   1  657.83   24.50
  -4   1  -1  688.93   25.10
   4   1   1  680.83   24.90
  -4   1  -1  682.43   25.10
  -4   1  -1  660.43   24.60
   5  -1   1  465.75   20.60
  -5  -1  -1  480.05   20.70
  -5  -1  -1  499.85   21.50
  -5  -1  -1  541.05   21.90
   5  -1   1  517.55   21.30
   5  -1   1  474.85   21.00
  -5  -1  -1  487.35   21.10
  -5  -1  -1  470.85   21.00
   5  -1   1  498.35   21.40
   5  -1   1  457.45   20.10
  -5   1  -1  478.15   20.70
   5   1   1  516.25   21.50
  -5   1  -1  495.95   21.30
   5   1   1  490.05   20.50
   5   1   1  469.55   20.50
   5   1   1  493.05   21.20
  -5   1  -1  511.85   21.20
  -5   1  -1  506.65   21.40
  -5   1  -1  469.95   21.10
   5   1   1  483.75   21.40
   6  -1   1  254.57   15.80
  -6  -1  -1  261.67   15.10
  -6  -1  -1  256.17   15.70
   6  -1   1  249.78   14.60
   6  -1   1  239.98   15.40
  -6  -1  -1  236.68   15.80
  -6  -1  -1  233.78   14.60
  -6  -1  -1  259.37   15.70
   6  -1   1  247.18   15.10
   6  -1   1  228.98   14.00
   6   1   1  212.78   14.20
   6   1   1  253.37   15.90
   6   1   1  262.17   14.80
  -6   1  -1  245.58   14.50
   6   1   1  239.58   14.90
  -6   1  -1  284.77   15.00
  -6   1  -1  248.98   14.80
  -6   1  -1  267.47   15.80
   6   1   1  251.97   15.10
  -6   1  -1  259.57   15.20
  -7  -1  -1   42.60    9.60
   7  -1   1   37.80    9.00
   7  -1   1   44.20   10.10
  -7  -1  -1   38.60    9.50
   7  -1   1   21.30    7.90
   7  -1   1   45.30    9.30
  -7  -1  -1   44.80    8.20
   7  -1   1   45.60    8.60
  -7  -1  -1   34.30    8.60
   7   1   1   40.30    8.50
  -7   1  -1   48.90    9.20
   7   1   1   35.20    8.60
   7   1   1   42.60    8.40
  -7   1  -1   50.79    9.80
  -7   1  -1   41.80    9.40
   7   1   1   35.70    9.40
  -7   1  -1   42.80    9.70
   7   1   1   41.90    9.00
   8  -1   1   -9.00    7.40
  -8  -1  -1   -5.80    8.40
  -8  -1  -1   10.60    9.60
  -8  -1  -1    5.70    8.40
   8  -1   1   11.10    8.50
   8  -1   1    0.80    8.60
   8  -1   1    8.20    6.80
   8  -1   1   -8.50    8.10
  -8  -1  -1  -13.00    7.40
   8   1   1   -2.10    8.50
   8   1   1    0.60    8.60
   8   1   1    3.70    7.80
  -8   1  -1    3.70    8.90
   8   1   1   -0.20    7.30
   8   1   1   -4.70    7.50
  -8   1  -1    0.30    5.90
  -8   1  -1   11.10   10.20
  -8   1  -1    4.30    7.40
  -9  -1  -1   26.00   11.80
  -9  -1  -1   21.40   11.30
  -9  -1  -1   21.60   12.40
   9  -1   1   15.10   11.90
  -9  -1  -1    5.90   11.50
   9  -1   1   10.50   10.70
   9  -1   1    7.10   11.00
   9  -1   1   39.60   11.50
   9   1   1    9.50   10.60
   9   1   1    9.40   10.70
  -9   1  -1   26.10   10.00
  -9   1  -1   17.30    9.20
   9   1   1   32.40   12.20
   9   1   1   13.40   11.40
  -9   1  -1   32.90    9.40
 -10  -1  -1   -4.00    8.50
  10  -1   1   -2.10   13.40
 -10  -1  -1   -1.70   14.00
  10  -1   1   -0.60    9.60
  10  -1   1  -31.80   12.50
 -10  -1  -1   -3.60   11.50
 -10  -1  -1    3.40    9.80
  10  -1   1    6.00   11.70
  10  -1   1   18.10   11.90
 -10  -1  -1   17.20    9.90
  10   1   1   -9.40   11.30
  10   1   1  -11.30   13.20
 -10   1  -1    6.10   14.90
  10   1   1    9.60   10.70
 -10   1  -1   -2.60   12.10
  10   1   1   -5.60   11.60
  10   1   1   -2.30   11.60
 -10   1  -1   40.50   13.50
 -11  -1  -1  -24.80   14.30
 -11  -1  -1   10.60   15.60
 -11  -1  -1   43.30   15.30
  11  -1   1  -13.50   15.00
 -11  -1  -1   -7.70   14.40
  11  -1   1   13.60   18.40
  11  -1   1  -35.60   17.40
  11  -1   1   -5.40   14.50
 -11   1  -1   35.40   15.90
  11   1   1    6.30   14.40
 -11   1  -1   16.20   18.60
  11   1   1   -6.00   17.10
 -11   1  -1   -1.90   13.50
  11   1   1  -18.80   13.50
 -11   1  -1   -7.30   13.10
  11   1   1  -20.60   18.10
 -11  -2   1   -6.10   17.10
  11  -2  -1   -0.10   11.60
 -11  -2   1   -2.00   14.90
  11  -2  -1   10.00   17.10
 -11  -2   1   -3.50   12.70
  11  -2  -1   13.90   19.80
  11  -2  -1   19.50   14.30
 -11  -2   1  -13.40   13.00
 -11   2   1   28.10   13.00
  11   2  -1  -10.00   10.80
 -11   2   1  -21.30   14.00
 -11   2   1   11.60   19.10
 -11   2   1    8.60   14.10
  11   2  -1  -16.20   14.70
  11   2  -1    9.40   16.90
  11   2  -1    5.50   13.60
 -10  -2   1    7.20   12.00
  10  -2  -1   24.60   13.70
  10  -2  -1   13.40   12.20
 -10  -2   1   -9.00   10.30
 -10  -2   1    1.60   11.40
 -10  -2   1   -8.30   12.10
  10  -2  -1    5.80    9.80
 -10  -2   1   -5.80   11.50
  10  -2  -1  -12.90    9.30
  10  -2  -1    8.70   12.90
  10   2  -1  -10.90   11.70
 -10   2   1  -10.60   11.20
 -10   2   1   -6.00   13.00
 -10   2   1    5.30   11.40
 -10   2   1   15.90   11.20
 -10   2   1    3.60    9.90
  10   2  -1    5.20   11.50
  10   2  -1   -5.10   13.50
 -10   2   1  -11.10   13.70
  10   2  -1   25.80   12.40
  10   2  -1    5.30   10.60
  -9  -2   1   11.90   10.40
  -9  -2   1    3.80    9.20
   9  -2  -1   11.40    8.20
  -9  -2   1    7.30    8.80
  -9  -2   1   -2.20   10.10
   9  -2  -1   11.70   11.40
   9  -2  -1  -11.20    8.60
   9  -2  -1   10.00    9.00
  -9  -2   1   -0.30    8.50
  -9   2   1   -5.40   10.00
  -9   2   1   11.00    7.90
   9   2  -1   15.80   10.90
   9   2  -1  -12.70    9.50
   9   2  -1    0.30    8.70
  -9   2   1  -12.70    8.60
  -9   2   1    3.20    7.90
  -9   2   1    9.00    9.00
   9   2  -1   -6.30    7.50
   9   2  -1   -6.80    9.40
   8  -2  -1   -4.90    8.00
  -8  -2   1    3.30    8.80
  -8  -2   1   -0.70    8.60
   8  -2  -1   14.80    7.30
  -8  -2   1   -6.80    7.00
  -8  -2   1   -5.90    5.20
   8  -2  -1    6.80    8.00
  -8  -2   1    6.80    8.80
   8  -2  -1   -1.60    6.70
   8  -2  -1    7.20    8.90
  -8   2   1   -1.20    5.90
  -8   2   1    3.80    6.20
  -8   2   1    2.70    6.50
   8   2  -1    2.40    8.10
   8   2  -1  -15.90    6.70
   8   2  -1    7.90    8.30
   8   2  -1   22.40    8.40
  -8   2   1    2.40    8.10
  -8   2   1   -3.80    8.10
   8   2  -1   -4.10    6.70
   7  -2  -1   24.50    7.60
  -7  -2   1   21.30    9.00
   7  -2  -1   30.90    8.10
   7  -2  -1   17.00    7.80
  -7  -2   1   27.40    7.20
   7  -2  -1   22.20    8.00
  -7  -2   1   23.80    8.10
   7  -2  -1   39.60    8.90
  -7  -2   1   25.20    8.20
  -7   2   1   22.80    8.40
   7   2  -1   24.00    7.70
   7   2  -1   24.10    8.20
  -7   2   1   24.60    8.20
   7   2  -1   22.50    6.90
  -7   2   1   20.40    7.90
  -7   2   1   19.20    7.80
   7   2  -1   18.80    8.50
  -6  -2   1   55.09    8.50
   6  -2  -1   54.19    9.30
  -6  -2   1   56.69    8.10
   6  -2  -1   46.50    7.60
   6  -2  -1   57.49    8.60
  -6  -2   1   52.69    8.00
   6  -2  -1   64.79    8.90
  -6  -2   1   60.09    9.60
  -6  -2   1   48.10    7.90
   6  -2  -1   49.60    8.90
  -6   2   1   49.20    7.60
   6   2  -1   46.30    9.10
   6   2  -1   51.19    7.80
  -6   2   1   46.90    8.40
   6   2  -1   52.99    8.70
   6   2  -1   49.50    8.10
   6   2  -1   56.29    9.10
  -6   2   1   56.09    8.00
  -6   2   1   61.39    9.20
  -6   2   1   48.20    8.90
   5  -2  -1   29.50    6.30
  -5  -2   1   30.50    6.50
   5  -2  -1   24.20    6.00
  -5  -2   1   17.90    5.30
   5  -2  -1   27.30    6.70
  -5  -2   1   33.40    6.00
  -5  -2   1   33.80    6.80
  -5  -2   1   29.60    5.90
   5  -2  -1   27.20    6.80
   5  -2  -1   11.50    5.20
  -5   2   1   32.50    6.30
  -5   2   1   30.00    6.50
   5   2  -1   24.40    5.80
  -5   2   1   30.90    6.20
  -5   2   1   36.00    7.20
   5   2  -1   35.40    5.80
   5   2  -1   28.50    6.30
   5   2  -1   25.40    5.80
  -5   2   1   23.20    6.10
   5   2  -1   27.30    5.60
   4  -2  -1   -2.60    3.90
  -4  -2   1   -1.70    3.70
  -4  -2   1   -0.60    3.50
   4  -2  -1    0.90    2.80
  -4  -2   1    9.60    4.30
  -4  -2   1    3.30    3.00
   4  -2  -1    4.70    4.20
   4  -2  -1   -2.10    3.80
   4  -2  -1    0.80    3.90
   4   2  -1    2.50    3.60
  -4   2   1   -0.10    3.90
   4   2  -1    2.90    4.10
   4   2  -1   -2.50    3.60
  -4   2   1    2.90    4.00
   4   2  -1   -1.40    3.50
  -4   2   1    2.50    3.90
  -4   2   1    4.60    4.00
  -4   2   1   -1.30    4.00
   4   2  -1    4.50    4.10
  -3  -2   1  101.29    6.80
  -3  -2   1  101.89    6.60
  -3  -2   1   97.19    6.70
   3  -2  -1   96.09    6.80
   3  -2  -1  102.39    7.20
  -3  -2   1   97.99    6.80
   3  -2  -1  108.39    6.80
   3  -2  -1   90.69    6.90
   3  -2  -1  108.29    7.10
  -3  -2   1   97.79    6.80
   3   2  -1  101.09    6.70
  -3   2   1   95.29    5.10
  -3   2   1   97.49    6.40
   3   2  -1  102.69    7.00
  -3   2   1  101.39    7.20
   3   2  -1  103.29    6.30
  -3   2   1   95.09    7.00
  -3   2   1   97.39    6.50
   3   2  -1  104.09    6.70
   3   2  -1  106.59    7.60
  -2  -2   1 1221.88   38.20
  -2  -2   1 1239.88   38.30
   2  -2  -1 1252.17   38.60
   2  -2  -1 1241.88   38.70
   2  -2  -1 1228.88   38.70
   2  -2  -1 1220.38   38.50
  -2  -2   1 1231.58   38.30
  -2  -2   1 1215.18   38.10
   2  -2  -1 1241.48   38.60
  -2  -2   1 1289.17   39.10
  -2   2   1 1236.18   38.70
  -2   2   1 1219.28   38.50
  -2   2   1 1227.88   38.70
  -2   2   1 1253.97   38.60
   2   2  -1 1219.18   38.20
   2   2  -1 1218.78   38.40
   2   2  -1 1210.58   38.10
   2   2  -1 1254.47   38.30
   2   2  -1 1239.58   38.00
  -2   2   1 1258.47   38.60
  -2   2   1 1204.38   37.00
   2   2  -1 1220.28   38.90
   1  -2  -1  566.64   18.20
  -1  -2   1  580.24   17.80
   1  -2  -1  577.74   17.50
  -1  -2   1  574.94   17.90
   1  -2  -1  561.74   18.40
   1  -2  -1  576.64   18.30
  -1  -2   1  551.14   18.30
  -1  -2   1  560.84   17.80
  -1  -2   1  586.54   17.90
   1  -2  -1  564.84   18.40
  -1  -2   1  577.34   18.40
   1   2  -1  574.34   17.90
   1   2  -1  556.24   17.70
  -1   2   1  560.54   18.40
   1   2  -1  563.34   18.30
  -1   2   1  564.34   18.30
   1   2  -1  613.14   18.50
  -1   2   1  542.85   18.30
   1   2  -1  578.74   17.70
   1   2  -1  534.15   18.50
  -1   2   1  569.14   18.30
   0  -2  -1  358.26   11.60
   0  -2   1  371.56   11.30
   0  -2  -1  369.76   11.10
   0  -2   1  337.07   11.10
   0  -2   1  348.67   11.80
   0  -2   1  366.56   10.90
   0  -2   1  354.36   11.20
   0  -2   1  325.27   11.40
   0  -2  -1  366.16   11.60
   0  -2  -1  359.46   11.60
   0  -2  -1  341.57   11.60
   0  -2   1  366.36   11.30
   0   2  -1  388.26   12.00
   0   2  -1  364.06   10.90
   0   2   1  363.86   11.60
   0   2  -1  324.87   11.40
   0   2   1  351.66   11.60
   0   2   1  363.46   11.70
   0   2  -1  348.97   11.20
   0   2  -1  359.26   11.00
   0   2  -1  342.87   11.20
   0   2   1  337.77   11.50
   1  -2   1  197.18    6.70
  -1  -2  -1  207.38    7.70
  -1  -2  -1  207.98    7.60
   1  -2   1  195.48    7.70
   1  -2   1  198.58    7.60
   1  -2   1  204.28    6.40
  -1  -2  -1  198.28    7.90
   1  -2   1  203.48    7.70
  -1  -2  -1  190.18    7.80
   1  -2   1  208.18    7.50
  -1  -2  -1  208.18    7.90
   1  -2   1  192.08    7.60
   1   2   1  204.38    7.90
   1   2   1  202.68    7.90
  -1   2  -1  190.78    7.50
   1   2   1  202.28    7.70
  -1   2  -1  201.18    7.50
   1   2   1  201.48    6.60
  -1   2  -1  192.18    6.40
  -1   2  -1  198.48    7.40
  -1   2  -1  200.58    7.60
  -1   2  -1  192.98    7.60
   1   2   1  199.18    7.90
   1   2   1  195.18    7.70
   2  -2   1 1003.60   32.20
   2  -2   1 1018.30   32.20
   2  -2   1  998.80   31.40
  -2  -2  -1  995.20   32.60
  -2  -2  -1  966.70   32.20
   2  -2   1 1008.50   32.40
  -2  -2  -1 1006.00   32.10
   2  -2   1  984.80   32.10
  -2  -2  -1 1020.10   32.20
  -2  -2  -1 1034.40   32.10
  -2   2  -1  977.60   32.30
   2   2   1 1017.10   32.50
  -2   2  -1 1013.30   32.20
  -2   2  -1 1040.60   32.20
   2   2   1 1015.50   32.00
  -2   2  -1 1015.00   32.00
  -2   2  -1 1016.20   31.50
   2   2   1 1006.80   32.20
   2   2   1 1019.90   32.30
   2   2   1 1020.20   32.30
   3  -2   1 1108.49   36.30
   3  -2   1 1119.59   35.90
  -3  -2  -1 1114.29   36.50
  -3  -2  -1 1122.99   36.60
  -3  -2  -1 1073.09   36.80
   3  -2   1 1136.69   36.70
   3  -2   1 1105.19   36.70
  -3  -2  -1 1095.09   36.50
   3  -2   1 1129.69   36.60
  -3  -2  -1 1139.39   36.30
  -3   2  -1 1111.99   36.60
  -3   2  -1 1148.99   36.50
   3   2   1 1083.19   36.30
  -3   2  -1 1115.09   36.70
  -3   2  -1 1107.89   35.80
   3   2   1 1130.19   36.50
   3   2   1 1102.49   36.90
   3   2   1 1124.29   36.60
   3   2   1 1114.89   36.30
  -4  -2  -1  526.45   21.70
  -4  -2  -1  571.04   22.40
   4  -2   1  545.25   21.50
   4  -2   1  549.35   21.70
  -4  -2  -1  557.24   21.50
  -4  -2  -1  560.44   21.60
   4  -2   1  561.04   21.40
   4  -2   1  566.64   22.20
  -4  -2  -1  565.14   21.90
   4  -2   1  573.94   21.90
   4   2   1  571.74   22.10
  -4   2  -1  544.45   21.60
   4   2   1  545.85   21.50
  -4   2  -1  566.54   21.40
  -4   2  -1  541.05   21.50
   4   2   1  604.34   21.80
   4   2   1  577.94   22.50
  -4   2  -1  544.45   22.00
   4   2   1  589.44   22.00
   5  -2   1   78.39    8.70
   5  -2   1   67.79    8.70
   5  -2   1   71.39    9.00
  -5  -2  -1   74.09    8.40
  -5  -2  -1   83.59    8.10
  -5  -2  -1   68.39    8.80
   5  -2   1   72.59    7.90
  -5  -2  -1   78.59    9.60
   5  -2   1   83.09    9.30
  -5  -2  -1   81.19    9.20
  -5   2  -1   66.09    7.40
   5   2   1   71.39    8.70
  -5   2  -1   63.39    7.80
   5   2   1   83.29    9.30
  -5   2  -1   77.09    8.80
   5   2   1   67.19    8.90
   5   2   1   81.29    9.50
  -5   2  -1   61.79    8.20
  -5   2  -1   87.09    9.70
   5   2   1   82.09    8.50
   6  -2   1   35.90    7.60
  -6  -2  -1   38.70    7.70
  -6  -2  -1   38.10    8.50
  -6  -2  -1   55.09    8.90
   6  -2   1   54.69    8.50
   6  -2   1   45.80    8.00
  -6  -2  -1   52.69    8.40
   6  -2   1   51.19    8.70
  -6  -2  -1   49.30    7.70
   6  -2   1   34.60    7.30
  -6   2  -1   50.79    8.70
   6   2   1   38.80    8.20
  -6   2  -1   65.39    9.20
   6   2   1   47.10    7.50
   6   2   1   59.19    8.80
   6   2   1   42.20    7.80
   6   2   1   42.10    7.70
  -6   2  -1   57.99    9.50
  -6   2  -1   46.50    7.90
   7  -2   1   29.50    7.80
   7  -2   1   43.00    9.40
   7  -2   1   22.50   10.10
   7  -2   1   35.20    8.40
   7  -2   1   26.80    8.70
  -7  -2  -1   33.20    9.40
  -7  -2  -1   38.20    9.10
  -7  -2  -1   33.60    9.60
  -7  -2  -1   32.30    8.20
   7   2   1   30.30    8.40
   7   2   1   42.20    9.90
   7   2   1   20.30    9.00
  -7   2  -1   35.10    9.80
   7   2   1   39.30    9.60
  -7   2  -1   33.20    8.70
  -7   2  -1   45.40    9.80
   7   2   1   42.90    8.70
  -7   2  -1   32.50    8.80
   8  -2   1   17.70    9.90
  -8  -2  -1   23.70   10.40
   8  -2   1   11.40    7.90
  -8  -2  -1   30.50    9.80
   8  -2   1   26.40    7.90
  -8  -2  -1   22.20   10.10
   8  -2   1   31.90   10.30
   8  -2   1   32.10    9.60
  -8  -2  -1   28.90    8.10
   8   2   1   35.70   10.50
   8   2   1   36.40   10.50
  -8   2  -1   11.30   10.20
  -8   2  -1   22.10   10.30
  -8   2  -1   24.60    8.90
  -8   2  -1   24.90    8.80
   8   2   1   16.30    9.40
   8   2   1   20.20    9.60
   8   2   1   33.60    9.50
  -9  -2  -1    6.30   10.60
   9  -2   1   20.90   10.60
  -9  -2  -1    7.60   11.10
   9  -2   1   -0.90    9.60
   9  -2   1   11.50    9.50
  -9  -2  -1   19.00   10.20
  -9  -2  -1   -8.90   10.30
   9  -2   1    8.20   11.70
  -9   2  -1    8.30    9.30
  -9   2  -1    1.60   10.60
   9   2   1   14.80   11.20
  -9   2  -1   13.20   11.50
   9   2   1    5.30    8.50
  -9   2  -1   28.90   11.90
  -9   2  -1    2.90   12.40
   9   2   1  -12.80    9.40
   9   2   1   16.10   10.50
  10  -2   1  -16.20   11.30
 -10  -2  -1   22.50   14.80
  10  -2   1   15.90   12.60
 -10  -2  -1   14.10   12.00
  10  -2   1   -8.40    9.40
 -10  -2  -1   19.60   13.60
  10  -2   1   -2.20   13.10
  10  -2   1  -10.70   13.80
 -10  -2  -1   24.60   12.90
 -10  -2  -1  -12.90   11.50
 -10   2  -1    5.10   13.90
 -10   2  -1   14.10   11.40
  10   2   1  -15.60   10.10
 -10   2  -1   -1.50   12.20
  10   2   1   16.20   12.60
 -10   2  -1   -0.90   10.50
  10   2   1    4.80   12.20
  10   2   1    6.80   13.70
 -10   2  -1    1.30   10.40
  10   2   1   -3.30   10.70
 -10   2  -1   13.20   13.70
 -10  -3   1   -3.70   14.90
  10  -3  -1   -9.90   13.30
  10  -3  -1   28.40   14.30
  10  -3  -1  -15.10   13.40
  10  -3  -1   -2.90   11.50
 -10  -3   1   22.00   12.10
 -10  -3   1  -18.40   10.90
  10  -3  -1  -14.50   14.00
 -10  -3   1    8.10   13.60
 -10  -3   1    6.70   13.40
  10   3  -1   23.60   13.30
 -10   3   1   -4.40   10.40
  10   3  -1   29.30   12.00
 -10   3   1    4.30   13.50
  10   3  -1  -14.00   14.50
  10   3  -1   -5.70   12.20
 -10   3   1   14.10   10.80
 -10   3   1  -14.40   11.70
  10   3  -1   -0.60   12.40
  10   3  -1    4.90   13.00
 -10   3   1   19.30    9.30
 -10   3   1    3.70   13.40
  -9  -3   1   -7.50    8.40
  -9  -3   1    1.70   11.50
   9  -3  -1   39.70   12.40
   9  -3  -1    3.60    9.60
  -9  -3   1  -11.60    7.30
   9  -3  -1   -4.10   10.10
  -9  -3   1    5.90    8.40
  -9  -3   1   11.80    9.40
   9  -3  -1   -4.20   10.40
  -9   3   1   -0.60    9.20
   9   3  -1   11.80   12.60
  -9   3   1  -15.40   10.40
   9   3  -1    2.60   10.80
  -9   3   1    6.40   11.10
   9   3  -1   30.80   12.80
  -9   3   1   -0.30   15.60
   9   3  -1   11.90    9.80
   9   3  -1   14.40   11.00
  -9   3   1   -6.80    7.40
   9   3  -1   20.30   10.80
   8  -3  -1   33.20   10.10
  -8  -3   1   33.20   10.50
   8  -3  -1   32.90    8.70
   8  -3  -1   19.10    7.30
  -8  -3   1   33.30   10.20
  -8  -3   1   12.30    8.90
  -8  -3   1   22.80   10.00
  -8  -3   1   23.30    8.60
   8  -3  -1   26.80   10.50
   8  -3  -1   14.20    7.20
   8   3  -1   26.50    8.70
   8   3  -1   20.40    9.20
   8   3  -1   26.50   10.10
  -8   3   1   27.00    6.80
   8   3  -1   32.20    9.10
  -8   3   1   21.70    9.80
   8   3  -1   24.80    9.00
  -8   3   1   14.50    8.80
  -8   3   1   19.20    9.90
  -8   3   1   15.90    7.50
   7  -3  -1    0.80    7.20
  -7  -3   1    0.90    6.70
  -7  -3   1    1.20    5.70
   7  -3  -1   -3.40    6.60
  -7  -3   1   -1.90    5.50
   7  -3  -1   -7.60    7.00
   7  -3  -1  -10.00    8.30
   7  -3  -1    1.90    7.10
  -7  -3   1  -10.10    6.20
  -7   3   1    2.50    6.00
  -7   3   1    5.10    4.50
  -7   3   1   -4.70    5.90
   7   3  -1    6.00    6.30
   7   3  -1   -3.00    6.60
  -7   3   1   -3.00    7.50
  -7   3   1   -4.90    8.30
   7   3  -1   -3.60    5.30
  -7   3   1   -0.10    7.20
   6  -3  -1  215.48   14.30
   6  -3  -1  235.08   14.50
  -6  -3   1  217.48   13.30
   6  -3  -1  216.58   13.80
  -6  -3   1  226.08   14.40
  -6  -3   1  222.38   15.10
  -6  -3   1  223.18   14.60
   6  -3  -1  219.48   13.80
  -6  -3   1  226.68   14.60
   6  -3  -1  224.28   15.10
   6   3  -1  230.68   13.80
  -6   3   1  214.18   13.60
  -6   3   1  243.78   14.60
   6   3  -1  215.88   14.40
   6   3  -1  193.68   12.80
  -6   3   1  219.68   15.00
   6   3  -1  215.68   13.80
   6   3  -1  205.48   14.30
  -6   3   1  251.67   14.10
  -6   3   1  210.48   13.60
  -6   3   1  214.08   10.90
  -5  -3   1  435.66   18.70
  -5  -3   1  443.66   19.60
   5  -3  -1  424.76   19.20
   5  -3  -1  435.26   19.50
  -5  -3   1  436.96   19.80
  -5  -3   1  442.96   19.00
   5  -3  -1  411.96   19.70
   5  -3  -1  406.36   19.50
  -5  -3   1  424.56   19.30
   5  -3  -1  435.26   19.80
   5   3  -1  408.26   19.40
  -5   3   1  420.16   19.80
   5   3  -1  426.86   18.60
  -5   3   1  428.66   19.30
  -5   3   1  460.35   19.60
   5   3  -1  420.76   19.20
  -5   3   1  451.35   16.30
  -5   3   1  426.76   19.00
   5   3  -1  433.36   18.80
  -5   3   1  478.25   20.10
   5   3  -1  461.75   19.20
  -4  -3   1    6.50    4.10
  -4  -3   1    3.80    3.00
   4  -3  -1    7.00    4.30
  -4  -3   1    2.80    4.60
   4  -3  -1    3.30    3.40
   4  -3  -1    5.90    4.50
   4  -3  -1    0.50    3.90
   4  -3  -1   10.00    4.40
  -4  -3   1    3.60    4.20
  -4  -3   1    7.50    4.00
  -4   3   1    2.00    4.00
   4   3  -1    4.20    3.20
   4   3  -1    1.40    3.70
   4   3  -1    3.40    3.60
  -4   3   1    4.70    3.30
  -4   3   1   10.70    4.90
  -4   3   1    4.70    3.70
   4   3  -1    6.50    4.00
  -4   3   1    4.40    2.20
  -4   3   1    4.40    3.50
   4   3  -1    0.40    3.40
   3  -3  -1  306.27   13.10
  -3  -3   1  296.27   13.00
   3  -3  -1  297.57   12.70
  -3  -3   1  294.77   12.30
   3  -3  -1  290.07   12.60
   3  -3  -1  305.27   12.70
   3  -3  -1  273.77   12.50
  -3  -3   1  250.87   12.10
  -3  -3   1  288.17   12.50
  -3  -3   1  289.17   12.40
   3   3  -1  296.77   12.50
  -3   3   1  287.57   12.80
   3   3  -1  301.37   12.60
  -3   3   1  290.97   12.60
   3   3  -1  294.67   13.40
   3   3  -1  286.57   12.10
   3   3  -1  288.17   12.20
  -3   3   1  292.17   12.80
  -3   3   1  303.17   12.70
  -3   3   1  291.97   12.60
  -3   3   1  295.57   10.30
   3   3  -1  284.87   12.10
  -2  -3   1    0.80    2.00
  -2  -3   1   -0.10    2.20
  -2  -3   1    1.70    2.10
   2  -3  -1    1.00    2.00
   2  -3  -1    2.50    2.50
   2  -3  -1    1.40    2.30
  -2  -3   1    1.90    2.30
   2  -3  -1    1.00    0.80
  -2  -3   1    2.00    2.20
   2  -3  -1   -1.80    1.90
  -2  -3   1   -0.40    2.10
   2  -3  -1    1.60    1.20
  -2   3   1    2.00    2.20
   2   3  -1    2.30    2.00
   2   3  -1   -1.40    2.30
   2   3  -1   -1.10    2.10
   2   3  -1    1.40    2.60
  -2   3   1   -0.50    2.00
   2   3  -1    1.20    2.30
  -2   3   1   -0.20    2.50
   2   3  -1    1.80    2.20
  -2   3   1    1.50    1.90
  -2   3   1    2.30    2.10
  -1  -3   1 3125.19   89.99
   1  -3  -1 3001.50   90.09
   1  -3  -1 3079.29   90.09
  -1  -3   1 2955.50   89.89
  -1  -3   1 3032.50   89.59
   1  -3  -1 3097.29   90.19
  -1  -3   1 3076.39   89.49
   1  -3  -1 3006.60   89.99
  -1  -3   1 3124.09   89.49
  -1  -3   1 3024.00   89.59
   1   3  -1 3058.19   89.59
  -1   3   1 3114.39   90.09
   1   3  -1 2972.50   89.29
  -1   3   1 3080.39   90.19
   1   3  -1 3010.70   89.29
  -1   3   1 3030.20   90.09
   1   3  -1 3022.10   89.49
   1   3  -1 2968.60   89.89
  -1   3   1 2993.30   89.99
   0  -3   1   56.89    3.30
   0  -3  -1   55.39    3.80
   0  -3   1   57.49    3.40
   0  -3   1   57.49    2.70
   0  -3  -1   56.69    3.60
   0  -3  -1   58.19    2.60
   0  -3  -1   55.39    3.70
   0  -3   1   56.19    3.20
   0  -3   1   56.39    3.20
   0  -3  -1   60.29    3.80
   0   3   1   57.49    3.60
   0   3   1   54.39    3.80
   0   3  -1   57.69    2.80
   0   3  -1   55.89    3.20
   0   3  -1   55.49    4.00
   0   3   1   58.19    3.50
   0   3  -1   64.19    3.20
   0   3   1   56.39    3.70
   0   3  -1   56.59    3.40
   0   3  -1   63.19    3.30
  -1  -3  -1  648.04   21.00
   1  -3   1  635.54   20.60
  -1  -3  -1  634.14   19.60
  -1  -3  -1  643.24   20.80
  -1  -3  -1  655.13   20.90
  -1  -3  -1  650.03   21.20
  -1  -3  -1  654.13   20.90
   1  -3   1  630.74   20.70
   1  -3   1  635.64   20.50
   1  -3   1  637.14   20.70
   1  -3   1  644.04   20.60
  -1   3  -1  572.34   19.80
   1   3   1  645.14   21.10
   1   3   1  643.94   21.00
  -1   3  -1  619.64   20.70
   1   3   1  654.03   20.90
  -1   3  -1  629.74   20.50
  -1   3  -1  645.24   20.60
   1   3   1  677.83   20.80
  -1   3  -1  649.64   20.60
  -1   3  -1  645.84   20.80
   1   3   1  626.64   20.80
  -2  -3  -1  792.92   25.70
   2  -3   1  756.92   25.50
  -2  -3  -1  804.82   25.60
  -2  -3  -1  773.82   26.20
   2  -3   1  771.22   24.50
   2  -3   1  772.22   25.80
   2  -3   1  780.42   25.60
  -2  -3  -1  776.22   25.60
  -2  -3  -1  760.22   25.50
   2  -3   1  794.12   24.60
   2  -3   1  737.53   25.50
  -2   3  -1  745.03   25.40
  -2   3  -1  763.42   25.60
   2   3   1  760.32   25.40
   2   3   1  743.63   24.10
   2   3   1  774.52   25.60
   2   3   1  757.72   25.30
  -2   3  -1  761.12   25.70
   2   3   1  803.82   25.70
  -2   3  -1  780.32   24.50
   2   3   1  783.22   26.10
  -2   3  -1  750.72   25.40
   3  -3   1   29.90    5.20
  -3  -3  -1   35.30    4.60
  -3  -3  -1   28.80    4.40
  -3  -3  -1   34.70    5.00
  -3  -3  -1   37.40    4.90
   3  -3   1   26.10    4.90
   3  -3   1   21.80    3.80
   3  -3   1   33.40    5.40
  -3  -3  -1   40.60    5.20
   3  -3   1   34.90    5.10
  -3   3  -1   38.80    4.50
  -3   3  -1   24.40    4.80
   3   3   1   40.10    5.10
   3   3   1   32.10    4.70
   3   3   1   40.90    4.80
  -3   3  -1   31.30    4.60
  -3   3  -1   39.70    5.20
   3   3   1   37.10    5.10
  -3   3  -1   39.60    5.20
   3   3   1   39.90    4.70
  -4  -3  -1   37.40    5.60
   4  -3   1   27.40    5.70
  -4  -3  -1   25.80    5.40
   4  -3   1   30.50    5.60
  -4  -3  -1   33.60    5.90
   4  -3   1   23.90    5.00
   4  -3   1   32.20    5.40
  -4  -3  -1   26.40    5.60
   4  -3   1   29.20    5.00
  -4  -3  -1   33.70    6.50
   4   3   1   29.10    6.00
  -4   3  -1   25.70    6.10
  -4   3  -1   26.50    5.40
   4   3   1   31.80    5.20
   4   3   1   34.60    6.00
  -4   3  -1   30.90    5.10
  -4   3  -1   21.10    5.80
  -4   3  -1   33.10    5.80
   4   3   1   33.70    5.10
   4   3   1   35.10    5.40
   5  -3   1    3.10    4.40
  -5  -3  -1    4.00    5.20
  -5  -3  -1    2.60    4.30
   5  -3   1    7.70    5.80
  -5  -3  -1   -4.80    4.50
  -5  -3  -1    2.80    4.70
  -5  -3  -1   10.40    4.80
   5  -3   1    5.40    4.60
   5  -3   1    6.60    5.20
   5  -3   1    5.80    4.30
  -5   3  -1    4.70    5.30
   5   3   1    7.70    5.60
  -5   3  -1    0.00    3.90
   5   3   1    4.30    3.70
   5   3   1    2.60    5.60
  -5   3  -1    6.20    4.20
   5   3   1    8.00    5.10
  -5   3  -1    0.30    5.00
  -5   3  -1    8.10    4.90
   6  -3   1   31.60    8.00
   6  -3   1   26.50    8.00
   6  -3   1   15.20    5.80
  -6  -3  -1   35.20    7.50
   6  -3   1   33.10    8.00
   6  -3   1   27.00    6.70
  -6  -3  -1   32.70    7.10
  -6  -3  -1   31.10    7.50
  -6  -3  -1   39.80    7.60
  -6  -3  -1   37.40    7.80
   6   3   1   32.30    7.80
  -6   3  -1   46.50    7.30
  -6   3  -1   32.60    8.10
   6   3   1   34.10    7.00
  -6   3  -1   37.00    8.50
   6   3   1   28.90    7.80
  -6   3  -1   25.10    8.00
   6   3   1   39.40    7.90
  -6   3  -1   25.40    7.60
   6   3   1   23.20    7.80
  -7  -3  -1  129.69   12.70
  -7  -3  -1  113.59   11.10
   7  -3   1   98.89   12.20
  -7  -3  -1  104.09   12.80
   7  -3   1  129.19   13.30
   7  -3   1  116.89   13.20
  -7  -3  -1  127.99   14.60
   7  -3   1  105.69   13.30
  -7  -3  -1  115.19   13.80
  -7   3  -1  115.29   13.90
   7   3   1  113.79   12.60
   7   3   1  106.89   13.10
  -7   3  -1  114.59   12.00
  -7   3  -1  123.99   12.40
  -7   3  -1  145.39   13.60
  -7   3  -1  103.79   14.90
   7   3   1  115.19   12.20
   7   3   1  110.79   12.50
   8  -3   1   42.40   10.50
   8  -3   1   56.19   12.10
  -8  -3  -1   42.30    9.80
  -8  -3  -1   50.09   11.40
  -8  -3  -1   50.19   12.10
  -8  -3  -1   53.19   11.00
   8  -3   1   44.70   10.80
   8  -3   1   51.79   10.10
   8   3   1   58.79   10.60
  -8   3  -1   53.29    9.90
   8   3   1   42.50   10.60
   8   3   1   48.80   11.00
  -8   3  -1   57.19   11.70
   8   3   1   36.50   10.50
  -8   3  -1   47.60   11.40
  -8   3  -1   41.60    9.30
  -8   3  -1   35.20   10.50
   8   3   1   34.10   11.10
   9  -3   1   15.90   11.30
   9  -3   1   22.10   12.30
  -9  -3  -1    8.70   11.10
   9  -3   1    3.40   10.80
   9  -3   1    8.30   11.20
   9  -3   1   11.30   10.60
  -9  -3  -1  -10.80    9.40
  -9  -3  -1   14.00   11.80
  -9  -3  -1    2.60    9.20
  -9   3  -1    9.40    8.90
  -9   3  -1   22.40   13.20
  -9   3  -1   -6.70   10.30
   9   3   1   21.50   10.80
  -9   3  -1    5.60    7.60
  -9   3  -1    0.10    6.50
   9   3   1   15.40    9.30
  -9   3  -1    4.70    8.60
   9   3   1    9.00    9.80
   9   3   1    8.60   11.30
  10  -3   1  -14.70   14.00
  10  -3   1  -18.70   12.30
 -10  -3  -1   17.60   11.20
 -10  -3  -1   -8.10   12.00
  10  -3   1   -0.80   12.90
  10  -3   1  -12.40   11.80
 -10  -3  -1    0.00   14.10
  10  -3   1   -5.10   13.00
 -10  -3  -1   -3.80   14.20
 -10  -3  -1   34.60   15.00
 -10   3  -1   24.70   13.70
 -10   3  -1   -2.80   10.50
 -10   3  -1    8.90    9.20
  10   3   1   -2.10   12.20
 -10   3  -1    9.80   10.30
  10   3   1  -15.90   12.80
 -10   3  -1    6.80   12.50
  10   3   1    1.00   11.30
  10   3   1   14.20   12.60
 -10   3  -1    1.50   15.40
  10   3   1   -8.70   10.60
  10  -4  -1   25.70   14.70
  10  -4  -1   24.70   10.50
  10  -4  -1   21.00   14.80
 -10  -4   1  -25.70   13.40
 -10  -4   1  -20.30   10.50
 -10  -4   1   11.50   14.10
  10  -4  -1   32.00   12.80
 -10  -4   1   11.60    9.20
  10  -4  -1    5.40   13.40
 -10  -4   1    6.80   11.10
  10   4  -1   29.80   12.60
 -10   4   1   -1.80   13.00
 -10   4   1    4.70    8.50
 -10   4   1   37.10   11.70
  10   4  -1   15.10   13.40
 -10   4   1   11.70   11.30
 -10   4   1   13.60   16.10
 -10   4   1   -2.00   10.00
  10   4  -1   23.90   11.50
  10   4  -1    2.90   12.70
  10   4  -1   -5.30   15.00
  10   4  -1   29.00   13.50
  -9  -4   1    3.40    7.80
   9  -4  -1   -4.80   10.10
  -9  -4   1  -12.70    9.70
   9  -4  -1    8.50   11.60
  -9  -4   1   -9.20    9.50
  -9  -4   1   -0.60    9.50
   9  -4  -1   13.90   10.90
   9  -4  -1    4.40   11.10
   9  -4  -1   10.60   10.10
  -9  -4   1   -9.30    7.70
  -9   4   1   13.00   11.70
   9   4  -1    5.10    9.30
   9   4  -1   -0.30   10.00
   9   4  -1    2.80   12.30
   9   4  -1   -1.40    9.90
  -9   4   1   -9.10    8.60
   9   4  -1   -8.60    7.60
  -9   4   1   -8.20    9.20
  -9   4   1   10.20    6.30
   8  -4  -1   40.80   10.50
  -8  -4   1   39.40   11.60
   8  -4  -1   45.00   10.60
  -8  -4   1   41.80   10.70
   8  -4  -1   36.60    9.60
  -8  -4   1   38.80   11.50
   8  -4  -1   38.80   10.60
  -8  -4   1   24.00    9.30
   8  -4  -1   44.70   11.00
  -8  -4   1   42.10   12.10
   8   4  -1   50.19   10.20
  -8   4   1   40.20   10.50
   8   4  -1   29.60    9.40
  -8   4   1   33.40    9.10
   8   4  -1   43.20   10.10
   8   4  -1   57.09   10.00
  -8   4   1   36.90    6.20
  -8   4   1   44.90   10.90
   8   4  -1   38.20   10.50
   8   4  -1   14.30   10.50
  -8   4   1   40.40   10.80
  -7  -4   1  -13.00    7.20
   7  -4  -1    3.40    7.80
   7  -4  -1    5.00    6.40
  -7  -4   1    4.20    5.60
  -7  -4   1   -2.90    5.90
   7  -4  -1   -0.60    6.60
   7  -4  -1    6.10    6.50
  -7  -4   1    4.40    7.10
  -7  -4   1    0.70    8.40
   7   4  -1   -9.70    7.30
  -7   4   1    3.20    6.80
  -7   4   1    0.30    4.10
   7   4  -1    0.40    5.90
   7   4  -1    6.80    6.90
  -7   4   1   -2.30    7.10
   7   4  -1    1.00    6.90
  -7   4   1    3.50    7.20
   7   4  -1   -0.60    6.20
  -7   4   1   -0.90    5.00
   7   4  -1    7.20    6.50
  -7   4   1   -5.40    6.60
  -6  -4   1   -1.80    5.20
  -6  -4   1   -0.50    6.70
  -6  -4   1    6.70    6.40
   6  -4  -1    6.50    5.70
   6  -4  -1   -1.80    4.10
   6  -4  -1   15.60    6.90
  -6  -4   1   -2.00    5.80
   6  -4  -1    9.80    5.90
  -6  -4   1    0.90    5.90
   6  -4  -1   17.80    7.50
  -6   4   1   11.50    3.40
  -6   4   1   13.80    6.50
   6   4  -1    8.40    5.30
   6   4  -1    8.50    6.10
   6   4  -1   15.00    6.50
  -6   4   1    8.90    6.40
  -6   4   1   13.90    5.10
  -6   4   1    4.80    5.60
   6   4  -1    1.10    5.00
  -6   4   1   -4.90    5.50
   6   4  -1    8.40    6.90
   6   4  -1    7.40    5.80
   5  -4  -1   16.30    5.70
  -5  -4   1   16.70    4.90
   5  -4  -1   19.60    6.70
  -5  -4   1   20.40    6.30
   5  -4  -1    6.40    5.30
  -5  -4   1   14.90    5.30
   5  -4  -1   15.40    5.40
   5  -4  -1   16.90    6.00
  -5  -4   1   16.30    5.40
  -5  -4   1   16.40    5.60
   5   4  -1   19.20    5.60
  -5   4   1   18.90    5.90
   5   4  -1   12.50    5.50
   5   4  -1   21.30    5.70
  -5   4   1   16.20    6.40
   5   4  -1   21.70    6.70
  -5   4   1   20.20    6.50
   5   4  -1   17.40    5.80
   5   4  -1   25.60    5.60
  -5   4   1   19.20    3.10
  -5   4   1   21.10    5.70
  -5   4   1   23.40    5.60
   4  -4  -1   15.00    5.20
   4  -4  -1   23.70    5.80
   4  -4  -1   10.40    4.80
  -4  -4   1   11.60    5.40
  -4  -4   1   11.40    4.70
   4  -4  -1   16.30    5.10
   4  -4  -1   12.60    4.20
  -4  -4   1   16.60    5.00
  -4  -4   1   17.30    4.80
  -4  -4   1   15.60    4.80
   4   4  -1   20.40    4.90
   4   4  -1   11.20    3.90
  -4   4   1   16.70    5.00
  -4   4   1   13.60    4.50
   4   4  -1   17.20    4.50
   4   4  -1   18.70    4.60
   4   4  -1   19.40    4.90
   4   4  -1   18.10    5.00
  -4   4   1    9.80    4.10
  -4   4   1   15.30    4.50
  -4   4   1   24.30    5.30
  -4   4   1   18.80    2.70
  -3  -4   1  938.31   30.90
   3  -4  -1  891.21   28.00
   3  -4  -1  917.21   31.50
  -3  -4   1  898.01   31.70
  -3  -4   1  950.00   31.10
   3  -4  -1  921.21   31.40
   3  -4  -1  918.51   31.50
  -3  -4   1  941.91   31.10
  -3  -4   1  909.31   31.00
   3   4  -1  946.21   31.00
  -3   4   1  900.01   31.60
   3   4  -1  926.51   30.70
   3   4  -1  928.41   30.90
  -3   4   1  917.01   31.00
   3   4  -1  943.21   31.20
  -3   4   1  913.81   31.40
  -3   4   1  912.51   31.40
   3   4  -1  942.51   30.60
  -3   4   1  907.21   31.20
  -3   4   1  917.91   28.10
   3   4  -1  987.30   32.30
  -2  -4   1  192.08    8.90
   2  -4  -1  181.88    8.80
   2  -4  -1  181.08    6.60
  -2  -4   1  176.88    8.30
   2  -4  -1  173.88    8.90
  -2  -4   1  192.48    8.50
  -2  -4   1  183.38    8.50
  -2  -4   1  184.38    8.40
   2  -4  -1  190.68    9.00
  -2  -4   1  182.08    8.40
   2  -4  -1  173.28    8.80
   2   4  -1  187.78    8.60
   2   4  -1  177.88    8.50
  -2   4   1  178.78    8.60
  -2   4   1  178.08    9.00
  -2   4   1  180.38    8.50
  -2   4   1  177.08    8.80
   2   4  -1  187.48    8.50
   2   4  -1  186.08    9.20
  -2   4   1  178.68    8.90
   2   4  -1  190.38    8.20
   2   4  -1  183.68    8.20
   1  -4  -1 3063.19   87.19
   1  -4  -1 3001.90   86.99
   1  -4  -1 2915.11   87.09
  -1  -4   1 2839.52   86.19
  -1  -4   1 2948.70   86.49
   1  -4  -1 2869.81   86.89
  -1  -4   1 2782.62   86.59
  -1  -4   1 2884.31   86.19
  -1  -4   1 2935.61   86.39
  -1   4   1 2886.81   86.89
   1   4  -1 2942.91   86.39
  -1   4   1 2969.90   87.09
  -1   4   1 2921.61   87.09
   1   4  -1 2795.12   86.09
   1   4  -1 2850.11   85.99
   1   4  -1 2896.01   86.49
  -1   4   1 2979.20   86.99
   1   4  -1 2969.30   86.69
   0  -4  -1  185.48    7.60
   0  -4   1  175.08    7.30
   0  -4   1  176.48    7.20
   0  -4  -1  171.18    7.70
   0  -4  -1  177.28    6.00
   0  -4   1  169.18    7.10
   0  -4  -1  163.48    7.50
   0  -4   1  174.48    6.10
   0  -4  -1  185.88    7.90
   0  -4   1  172.38    7.30
   0   4   1  181.58    7.80
   0   4  -1  177.08    6.70
   0   4  -1  174.68    7.40
   0   4   1  176.58    7.70
   0   4  -1  168.18    7.00
   0   4   1  182.18    7.90
   0   4  -1  167.98    7.10
   0   4   1  173.98    7.60
   0   4  -1  174.38    7.30
   1  -4   1  467.45   17.00
  -1  -4  -1  498.85   17.20
   1  -4   1  506.35   17.10
   1  -4   1  516.85   17.10
  -1  -4  -1  507.95   17.10
  -1  -4  -1  500.45   17.20
   1  -4   1  498.85   16.90
  -1  -4  -1  505.95   17.40
   1  -4   1  480.45   17.10
  -1   4  -1  505.55   17.00
   1   4   1  514.85   17.10
   1   4   1  496.05   17.20
   1   4   1  494.75   17.50
   1   4   1  512.05   17.40
  -1   4  -1  515.95   17.00
  -1   4  -1  479.75   16.80
  -1   4  -1  492.15   17.20
  -1   4  -1  483.45   17.20
   2  -4   1    1.40    1.90
  -2  -4  -1   -2.80    2.90
  -2  -4  -1   -1.00    2.00
  -2  -4  -1    1.80    2.40
  -2  -4  -1    1.10    2.70
   2  -4   1   -4.30    2.60
  -2  -4  -1    2.20    2.70
   2  -4   1    2.90    2.70
   2  -4   1   -4.40    2.70
   2  -4   1   -1.60    2.00
   2   4   1    1.00    2.30
   2   4   1    0.90    2.80
  -2   4  -1   -6.00    2.30
  -2   4  -1    2.50    1.80
  -2   4  -1   -7.50    2.60
   2   4   1    0.80    1.80
  -2   4  -1   -5.10    2.00
   2   4   1    1.20    2.70
  -2   4  -1   -0.50    2.50
   2   4   1    4.50    3.00
   2   4   1    4.40    2.30
  -3  -4  -1  241.98   11.90
  -3  -4  -1  247.38   11.60
  -3  -4  -1  252.47   11.40
  -3  -4  -1  256.87   12.70
   3  -4   1  260.07   10.90
   3  -4   1  243.58   11.40
  -3  -4  -1  250.87   12.00
   3  -4   1  255.07   10.20
   3  -4   1  241.18   12.10
   3  -4   1  239.08   11.60
   3   4   1  258.97   12.20
  -3   4  -1  254.07   12.20
   3   4   1  252.27   10.50
   3   4   1  252.57   11.80
   3   4   1  245.28   12.00
   3   4   1  246.58   11.40
  -3   4  -1  250.97   12.10
  -3   4  -1  255.57   11.50
  -3   4  -1  238.28   11.70
   3   4   1  253.17   11.60
  -3   4  -1  255.77   10.70
  -4  -4  -1  157.18    9.60
   4  -4   1  151.88    9.70
   4  -4   1  167.38   11.10
   4  -4   1  150.78    9.40
   4  -4   1  167.98   11.10
  -4  -4  -1  151.78   10.40
  -4  -4  -1  156.48   10.50
  -4  -4  -1  163.98   11.50
  -4  -4  -1  161.78   10.70
   4  -4   1  159.78   10.80
  -4   4  -1  165.18   10.20
  -4   4  -1  154.48    9.30
   4   4   1  159.78   10.60
   4   4   1  168.58   10.30
   4   4   1  165.48   11.50
   4   4   1  165.88   10.90
  -4   4  -1  162.58   10.50
   4   4   1  170.28    9.40
  -4   4  -1  171.18   10.60
  -4   4  -1  161.18   11.20
   4   4   1  163.48   10.50
  -5  -4  -1  189.98   11.90
   5  -4   1  197.38   11.80
   5  -4   1  190.68   12.40
  -5  -4  -1  201.18   12.60
  -5  -4  -1  191.88   13.70
  -5  -4  -1  171.98   12.50
   5  -4   1  199.58   12.00
   5  -4   1  209.48   13.30
   5  -4   1  200.58   13.40
  -5  -4  -1  186.78   11.80
  -5   4  -1  194.58   12.50
   5   4   1  207.98   12.80
   5   4   1  212.58   13.20
   5   4   1  188.88   12.40
   5   4   1  173.98   11.30
  -5   4  -1  189.88   11.70
  -5   4  -1  190.08   11.80
   5   4   1  180.48   11.90
  -5   4  -1  184.28   12.00
  -5   4  -1  190.78   11.90
  -6  -4  -1   15.90    6.70
  -6  -4  -1   12.30    7.50
   6  -4   1    8.00    5.60
   6  -4   1   19.50    7.10
   6  -4   1   27.00    7.90
  -6  -4  -1   16.00    6.70
   6  -4   1   23.20    6.90
  -6  -4  -1   20.90    6.70
   6  -4   1   10.00    7.20
  -6  -4  -1   23.30    7.40
   6   4   1   15.60    7.50
  -6   4  -1   17.50    7.00
  -6   4  -1   19.00    6.70
   6   4   1   15.10    6.70
  -6   4  -1   14.70    6.10
  -6   4  -1   14.70    6.40
  -6   4  -1   11.10    5.70
   6   4   1   17.80    5.90
   6   4   1   18.40    6.20
   6   4   1   13.30    6.60
   7  -4   1  107.39   11.40
  -7  -4  -1  107.69   12.50
   7  -4   1  118.39   14.20
   7  -4   1  103.49   12.40
  -7  -4  -1   95.39   13.00
  -7  -4  -1   96.49   12.70
   7  -4   1  121.19   13.70
   7  -4   1   90.19   10.40
  -7  -4  -1  123.79   16.40
  -7  -4  -1  116.69   12.10
  -7   4  -1  120.79   13.10
   7   4   1  129.99   13.50
   7   4   1   96.59   11.00
   7   4   1  106.59   15.00
  -7   4  -1  115.79   13.00
  -7   4  -1  106.49   11.80
  -7   4  -1  105.89   11.40
   7   4   1  125.19   12.60
  -7   4  -1  114.39   13.70
   7   4   1  104.59   14.90
   8  -4   1    3.10    9.00
  -8  -4  -1    5.40    9.00
  -8  -4  -1   17.90    9.40
  -8  -4  -1    3.80    9.00
   8  -4   1    2.70    6.60
   8  -4   1    7.70    7.30
   8  -4   1    9.10    9.50
   8   4   1    3.10    5.90
  -8   4  -1    4.90    9.80
  -8   4  -1    8.00    6.40
  -8   4  -1   -5.10    7.20
  -8   4  -1    8.00    4.80
  -8   4  -1   19.10    9.30
   8   4   1   22.00    9.90
   8   4   1    9.80    9.90
   8   4   1   11.10    8.30
   8   4   1   15.30    7.50
   9  -4   1    8.30   11.40
   9  -4   1    4.70   10.90
  -9  -4  -1   10.60    8.50
   9  -4   1    8.00    8.40
   9  -4   1   10.70   10.80
  -9  -4  -1    9.50   12.00
  -9  -4  -1   16.50   10.30
   9  -4   1   -2.10    8.60
  -9  -4  -1   -5.80   11.00
  -9   4  -1   14.90    9.90
   9   4   1   18.30   12.40
   9   4   1   13.70    8.70
   9   4   1   -6.40    9.00
   9   4   1  -21.50   11.20
   9   4   1   17.80   11.00
  -9   4  -1    7.00   10.30
  -9   4  -1   12.10   12.20
  -9   4  -1   10.20   12.10
  -9   4  -1    0.30   10.70
   9   4   1    8.80   10.40
  10  -4   1   33.90   13.70
  10  -4   1   50.09   12.90
 -10  -4  -1   23.50   14.60
 -10  -4  -1   50.19   14.50
  10  -4   1   66.49   16.10
  10  -4   1    6.10   11.60
 -10  -4  -1   22.90   11.30
 -10  -4  -1   31.20   12.60
  10  -4   1   24.50   14.20
 -10  -4  -1    5.10   14.00
  10   4   1   22.00   13.30
 -10   4  -1   50.99   15.60
  10   4   1   41.70   13.00
  10   4   1   30.30   13.80
 -10   4  -1   31.10   12.40
  10   4   1    6.90   12.00
 -10   4  -1    5.90   14.10
 -10   4  -1   14.10   12.70
  10   4   1    2.50   14.50
 -10   4  -1   52.79   15.90
  10   4   1   22.00   12.30
  10  -5  -1   15.80   13.40
 -10  -5   1   -1.70   13.80
 -10  -5   1   23.00   15.40
  10  -5  -1   33.10   13.10
 -10  -5   1   25.70   12.90
  10  -5  -1   42.30   15.40
  10  -5  -1   32.20   15.30
  10  -5  -1    9.00   11.90
 -10  -5   1   70.59   17.10
 -10  -5   1   48.30   13.70
  10  -5  -1   22.30    9.20
 -10   5   1   17.00    8.20
  10   5  -1   35.30   11.30
 -10   5   1   44.40   13.40
  10   5  -1   24.80   11.20
  10   5  -1   19.00   11.40
  10   5  -1   25.30   13.40
  10   5  -1   28.60   16.60
 -10   5   1   12.30   12.90
  10   5  -1   31.90   12.90
 -10   5   1   31.70   13.00
 -10   5   1   42.20   14.20
 -10   5   1    5.70   12.90
   9  -5  -1   33.00   12.00
  -9  -5   1   27.90   11.30
  -9  -5   1   38.10   13.50
   9  -5  -1   30.70   11.60
   9  -5  -1   30.20   12.60
   9  -5  -1   30.60   10.70
  -9  -5   1   35.90   11.50
  -9  -5   1   24.70    9.20
  -9  -5   1   33.30   11.90
   9   5  -1    9.50   12.60
  -9   5   1   29.60   14.20
   9   5  -1   47.80   11.00
  -9   5   1   51.89   12.70
  -9   5   1    2.10    9.80
  -9   5   1   25.50    6.20
   9   5  -1   42.50   13.00
   9   5  -1   21.60   11.30
  -9   5   1   13.30   11.30
  -8  -5   1   46.40   11.00
   8  -5  -1   59.09   11.40
  -8  -5   1   45.80   12.40
   8  -5  -1   41.30   11.10
  -8  -5   1   60.69   12.00
   8  -5  -1   51.29   10.20
   8  -5  -1   46.80   11.50
   8  -5  -1   59.29   12.30
   8   5  -1   70.99   11.20
  -8   5   1   49.60   11.40
   8   5  -1   54.29   10.80
   8   5  -1   48.30   12.00
   8   5  -1   58.09   11.10
   8   5  -1   54.19   10.00
  -8   5   1   53.99    6.60
  -8   5   1   45.50   11.50
  -8   5   1   46.60   10.60
   7  -5  -1   39.40    9.80
  -7  -5   1   35.00    7.50
  -7  -5   1   28.30    8.50
  -7  -5   1   40.90    8.50
  -7  -5   1   35.10    9.20
   7  -5  -1   33.70    9.70
   7  -5  -1   33.80    9.10
  -7  -5   1   49.10   10.10
   7  -5  -1   41.30   11.40
   7  -5  -1   32.90    9.40
  -7   5   1   28.00    8.60
   7   5  -1   41.20   10.70
  -7   5   1   37.20    8.90
   7   5  -1   44.40    8.90
  -7   5   1   26.10    8.40
   7   5  -1   45.10    9.50
  -7   5   1   38.70    9.30
   7   5  -1   29.90    8.30
  -7   5   1   45.90    8.80
   7   5  -1   39.50    8.40
   7   5  -1   44.50    8.90
  -7   5   1   34.30    5.00
  -6  -5   1   14.70    6.40
   6  -5  -1   24.60    7.20
  -6  -5   1   10.80    6.90
   6  -5  -1   21.40    6.10
  -6  -5   1   22.30    6.90
   6  -5  -1   27.70    6.60
  -6  -5   1   26.90    8.00
  -6  -5   1   14.40    6.00
   6  -5  -1   30.80    7.90
   6  -5  -1    5.40    6.20
   6   5  -1   25.30    6.60
   6   5  -1   11.70    6.10
  -6   5   1   17.60    6.90
  -6   5   1   29.30    8.40
   6   5  -1   20.80    6.50
   6   5  -1   13.50    6.80
  -6   5   1   17.30    6.10
  -6   5   1   26.00    6.40
  -6   5   1   20.60    6.90
   6   5  -1   28.50    6.50
   6   5  -1   18.30    7.80
  -6   5   1   19.00    3.50
  -5  -5   1  125.29   10.80
   5  -5  -1  128.09    6.60
  -5  -5   1  128.79   10.10
  -5  -5   1  123.99   10.80
   5  -5  -1  100.99    9.90
   5  -5  -1  120.69   10.00
  -5  -5   1  130.29   10.40
   5  -5  -1  142.39   11.40
  -5  -5   1  130.49   10.50
   5  -5  -1  136.09   11.10
   5  -5  -1  105.59   10.70
  -5   5   1  134.19    9.90
  -5   5   1  124.79    9.80
  -5   5   1  128.49   10.00
   5   5  -1  114.69   10.30
  -5   5   1  121.99   11.30
   5   5  -1  123.89    9.80
   5   5  -1  136.49    9.80
  -5   5   1  126.79    6.10
   5   5  -1  127.39   10.10
   5   5  -1  119.29    9.40
  -5   5   1  123.89    9.70
   5   5  -1  131.69    9.90
  -4  -5   1   60.69    7.00
   4  -5  -1   65.69    4.20
   4  -5  -1   64.39    8.10
   4  -5  -1   65.19    7.00
   4  -5  -1   64.49    7.00
  -4  -5   1   69.99    7.60
  -4  -5   1   75.49    7.50
   4  -5  -1   66.79    7.70
  -4  -5   1   64.79    7.50
  -4  -5   1   64.99    7.60
   4   5  -1   63.79    7.40
  -4   5   1   69.49    7.90
  -4   5   1   63.09    8.10
   4   5  -1   72.19    7.60
   4   5  -1   75.89    6.80
  -4   5   1   75.69    7.40
  -4   5   1   62.59    7.80
  -4   5   1   69.99    8.20
   4   5  -1   62.19    8.10
   4   5  -1   57.39    6.80
   4   5  -1   49.50    6.30
  -3  -5   1    1.90    3.10
  -3  -5   1   -0.20    2.90
   3  -5  -1   -0.10    2.50
   3  -5  -1    3.70    3.30
   3  -5  -1    2.00    3.80
  -3  -5   1   -1.10    2.70
   3  -5  -1    2.30    3.00
  -3  -5   1    3.80    3.30
  -3  -5   1   -0.20    3.30
   3  -5  -1    2.20    1.50
   3   5  -1    3.40    3.20
  -3   5   1    2.00    3.30
   3   5  -1    1.30    3.80
   3   5  -1    1.80    3.20
   3   5  -1    1.50    3.30
   3   5  -1   -1.20    2.80
  -3   5   1   -1.70    2.90
  -3   5   1    2.20    2.80
   3   5  -1    3.50    3.30
  -3   5   1    0.50    3.80
  -3   5   1    1.70    2.90
   2  -5  -1  191.68   10.00
  -2  -5   1  193.78    9.20
  -2  -5   1  207.28    9.40
   2  -5  -1  207.78    9.60
  -2  -5   1  204.78    9.20
   2  -5  -1  200.58    9.80
  -2  -5   1  200.28    9.00
   2  -5  -1  184.98    9.50
  -2  -5   1  206.58   10.20
  -2   5   1  197.78    9.70
   2   5  -1  199.78    9.00
  -2   5   1  195.38    9.60
   2   5  -1  203.08    9.00
   2   5  -1  199.18    9.90
   2   5  -1  208.18    9.40
  -2   5   1  197.38    7.40
  -2   5   1  190.18   10.00
  -2   5   1  194.58    9.80
   2   5  -1  208.58    9.50
  -1  -5   1 1045.20   32.00
  -1  -5   1  962.50   31.50
  -1  -5   1  980.00   31.50
  -1  -5   1  990.00   31.70
   1  -5  -1  996.40   32.20
   1  -5  -1  976.70   32.10
  -1  -5   1  971.60   31.70
   1  -5  -1  975.20   32.30
   1  -5  -1  985.30   32.30
  -1   5   1  986.80   32.30
  -1   5   1  972.10   32.20
   1   5  -1  987.60   31.30
   1   5  -1 1028.30   31.90
   1   5  -1 1073.59   31.60
  -1   5   1 1025.90   32.30
  -1   5   1  995.50   32.20
   1   5  -1 1007.60   31.60
   1   5  -1 1013.90   31.80
   0  -5  -1  504.45   15.40
   0  -5   1  512.55   17.30
   0  -5   1  487.25   15.60
   0  -5  -1  513.15   17.90
   0  -5  -1  514.05   17.70
   0  -5   1  498.75   17.40
   0  -5   1  486.35   17.30
   0  -5  -1  477.55   17.70
   0  -5   1  505.25   17.30
   0  -5  -1  522.25   17.70
   0   5  -1  512.25   17.50
   0   5  -1  508.65   17.40
   0   5  -1  515.45   17.10
   0   5   1  527.65   18.00
   0   5   1  503.15   17.60
   0   5   1  509.65   17.70
   0   5  -1  507.45   16.60
   0   5  -1  515.65   17.20
   0   5   1  490.25   17.50
  -1  -5  -1  104.59    6.10
   1  -5   1  116.99    6.20
  -1  -5  -1  113.99    6.10
  -1  -5  -1  115.89    6.50
   1  -5   1   97.09    6.40
   1  -5   1   91.99    6.10
   1  -5   1  115.09    6.50
   1  -5   1  107.29    6.10
  -1  -5  -1  124.29    6.90
   1   5   1  105.49    6.10
  -1   5  -1  102.19    5.90
  -1   5  -1  106.29    6.10
  -1   5  -1  112.59    6.10
   1   5   1  112.19    6.50
  -1   5  -1  101.29    6.20
   1   5   1  104.19    6.70
  -1   5  -1  106.39    6.50
   1   5   1  127.99    7.00
   1   5   1  107.89    6.20
  -2  -5  -1 1227.18   38.50
  -2  -5  -1 1199.98   38.50
  -2  -5  -1 1229.98   39.30
  -2  -5  -1 1204.18   38.60
  -2  -5  -1 1166.78   36.70
   2  -5   1 1196.28   37.40
  -2  -5  -1 1187.18   38.60
   2  -5   1 1135.89   35.10
   2  -5   1 1210.88   38.60
   2  -5   1 1185.08   38.60
   2  -5   1 1163.38   38.40
   2  -5   1 1190.28   38.50
  -2   5  -1 1173.18   38.20
   2   5   1 1177.48   38.50
   2   5   1 1170.08   39.00
   2   5   1 1195.88   38.50
  -2   5  -1 1177.88   38.60
  -2   5  -1 1180.68   36.70
   2   5   1 1227.78   38.30
  -2   5  -1 1203.18   37.40
  -2   5  -1 1170.98   38.50
  -2   5  -1 1241.68   38.40
   2   5   1 1241.48   38.80
  -3  -5  -1    0.40    3.30
  -3  -5  -1   -0.40    3.60
   3  -5   1   -0.30    2.70
   3  -5   1    1.60    3.80
  -3  -5  -1    0.40    4.20
  -3  -5  -1    1.60    3.80
   3  -5   1    3.20    2.40
   3  -5   1    1.30    3.70
   3  -5   1   -0.90    3.40
  -3  -5  -1    0.80    2.60
   3   5   1   -0.90    2.40
  -3   5  -1   -0.90    3.80
  -3   5  -1    1.10    3.40
  -3   5  -1    1.00    3.20
  -3   5  -1   -0.30    3.70
   3   5   1    0.50    3.40
   3   5   1    2.80    2.60
   3   5   1    0.70    3.90
   3   5   1   -2.10    3.00
   3   5   1   -1.30    3.70
  -3   5  -1    0.90    2.60
   4  -5   1  132.29    9.40
   4  -5   1  157.68    8.20
   4  -5   1  133.89    9.40
  -4  -5  -1  145.79    9.60
  -4  -5  -1  135.79   11.00
  -4  -5  -1  139.09    9.50
   4  -5   1  116.49    8.90
  -4  -5  -1  142.89    9.90
   4  -5   1  122.39    8.90
  -4  -5  -1  136.19    9.30
   4  -5   1  138.29   10.40
  -4   5  -1  131.49   10.20
   4   5   1  141.09    9.30
   4   5   1  139.99    9.00
   4   5   1  141.59    9.90
  -4   5  -1  147.89    8.80
   4   5   1  156.78    8.80
   4   5   1  147.69    9.60
  -4   5  -1  146.39   10.80
  -4   5  -1  129.19    9.90
  -4   5  -1  149.69    9.40
   4   5   1  143.99    9.90
  -5  -5  -1   26.10    7.00
   5  -5   1   21.30    6.70
   5  -5   1   30.90    7.40
   5  -5   1   36.60    5.10
   5  -5   1   34.40    6.70
  -5  -5  -1   24.50    7.30
   5  -5   1   27.80    6.70
  -5  -5  -1   25.40    6.80
   5  -5   1   22.10    5.70
  -5  -5  -1   28.20    6.00
  -5  -5  -1   32.30    6.80
  -5   5  -1   23.90    2.30
   5   5   1   34.40    6.90
   5   5   1   32.10    5.90
  -5   5  -1   30.20    5.80
  -5   5  -1   34.10    7.30
  -5   5  -1   29.00    6.70
   5   5   1   30.10    6.40
   5   5   1   29.90    6.50
   5   5   1   24.20    7.00
   5   5   1   33.80    6.30
  -5   5  -1   32.30    6.70
  -5   5  -1   17.30    6.10
  -6  -5  -1  133.09   12.10
   6  -5   1  114.59   11.70
   6  -5   1  140.49   12.50
  -6  -5  -1  126.39   12.10
   6  -5   1  134.19   12.90
  -6  -5  -1  124.19   11.70
  -6  -5  -1  149.29   12.30
  -6  -5  -1  137.29   13.10
   6  -5   1  145.09   13.20
   6  -5   1  125.39   12.20
   6   5   1  128.29   11.60
  -6   5  -1  122.79   10.90
   6   5   1  133.19   12.00
  -6   5  -1  131.39   11.20
   6   5   1  111.39   10.50
  -6   5  -1  127.09   12.90
  -6   5  -1  139.29   12.20
   6   5   1  134.19   12.30
   6   5   1  114.79   12.00
  -6   5  -1  118.29   11.70
   6   5   1  131.69   11.80
  -6   5  -1  124.19    6.10
  -7  -5  -1    6.80    8.70
   7  -5   1    1.70    6.60
  -7  -5  -1   20.30    8.80
   7  -5   1    3.90    6.40
  -7  -5  -1    6.30    7.70
   7  -5   1    8.70    8.20
  -7  -5  -1    7.60    7.60
   7  -5   1   11.90    8.30
  -7  -5  -1    7.00    8.10
   7  -5   1    9.60    8.30
  -7   5  -1   15.70    3.50
   7   5   1   16.30    8.70
  -7   5  -1   11.70    6.80
   7   5   1   14.60    7.80
   7   5   1   27.50    8.50
   7   5   1   17.80    7.10
  -7   5  -1   20.70   10.20
  -7   5  -1   10.50    6.60
  -7   5  -1    4.70    6.80
   7   5   1   12.00    8.30
  -7   5  -1    8.80    7.50
   7   5   1   10.50    9.10
  -8  -5  -1    1.60   10.30
  -8  -5  -1   -6.30    9.80
   8  -5   1   -2.80    9.90
   8  -5   1  -12.30    6.00
   8  -5   1  -18.20    7.60
   8  -5   1  -17.40    6.50
   8   5   1  -17.30    8.00
  -8   5  -1   -9.60    8.10
  -8   5  -1    5.80    7.90
  -8   5  -1    2.70    7.50
   8   5   1   11.70    8.30
   8   5   1    5.20    9.20
   8   5   1    3.10    7.30
  -8   5  -1    7.80    3.70
  -8   5  -1  -13.10    9.30
   8   5   1   15.10    9.50
   8   5   1    3.00    8.10
  -8   5  -1   -0.90    9.70
   9  -5   1  -11.10   10.10
  -9  -5  -1   15.20   11.50
  -9  -5  -1   -1.10    9.00
   9  -5   1   -5.50   10.80
   9  -5   1  -21.70    9.50
  -9  -5  -1    6.20    9.70
   9  -5   1   -8.50   10.10
  -9  -5  -1   -1.20    8.30
  -9  -5  -1    5.20    7.70
  -9   5  -1    4.10    4.60
   9   5   1   -0.90    9.30
  -9   5  -1    5.50   11.40
  -9   5  -1   11.00    9.30
  -9   5  -1    0.00    9.80
   9   5   1    2.60    9.80
   9   5   1   -8.10   12.10
  -9   5  -1    7.00    8.20
   9   5   1    8.80    8.20
   9   5   1    2.60    8.50
   9   5   1   -1.90    7.40
  -9   5  -1   -7.60    9.40
 -10  -5  -1  -16.20   12.10
  10  -5   1    1.50   12.70
  10  -5   1    2.50   12.90
  10  -5   1   -0.50   11.70
 -10  -5  -1   -9.50   15.70
  10  -5   1   13.10   13.40
 -10  -5  -1    4.90   13.20
  10  -5   1    8.40   12.60
 -10  -5  -1  -14.60   15.40
 -10  -5  -1    7.10   14.30
  10  -5   1   -2.90   16.10
  10   5   1    1.20   11.80
  10   5   1   18.90   15.30
 -10   5  -1    6.20   13.20
  10   5   1   24.60   13.60
 -10   5  -1   21.00   16.10
 -10   5  -1    6.70   12.00
  10   5   1   18.50   11.80
 -10   5  -1   30.00   12.10
  10   5   1    9.30   11.60
 -10   5  -1   -4.40    5.70
  10   5   1   10.80   12.70
 -10   5  -1  -14.10   13.20
 -10  -6   1   -4.80   14.70
 -10  -6   1   36.80   15.90
 -10  -6   1  -14.90   12.00
 -10  -6   1    8.00   14.10
  10  -6  -1   13.20   12.90
  10  -6  -1    5.40   13.30
  10  -6  -1   21.30   15.90
 -10  -6   1   -3.20   10.80
  10  -6  -1   27.50   14.90
  10   6  -1    4.60   13.10
  10   6  -1   13.70   13.00
 -10   6   1    9.70   11.90
 -10   6   1   15.80   10.90
  10   6  -1   14.60   11.10
 -10   6   1  -17.00   13.70
 -10   6   1   18.10   13.10
  10   6  -1   16.20   17.70
  10   6  -1    9.00   15.20
 -10   6   1   73.49   17.50
  10   6  -1    5.30   12.30
   9  -6  -1   -7.00   10.90
  -9  -6   1  -23.10   10.90
   9  -6  -1  -14.60   11.00
  -9  -6   1   -7.60    6.70
  -9  -6   1   -9.40    9.50
   9  -6  -1   -8.80   10.60
  -9  -6   1   -2.00   10.80
   9  -6  -1   -2.80    8.40
   9  -6  -1    6.10    9.10
  -9  -6   1   22.30   11.70
  -9   6   1    5.20   10.80
   9   6  -1   11.00   12.60
  -9   6   1   11.70   10.50
  -9   6   1   -4.50   11.20
   9   6  -1  -13.70   11.70
   9   6  -1   -1.90   10.10
  -9   6   1    0.80    3.90
  -9   6   1    4.70    8.50
   9   6  -1    8.20    9.50
   9   6  -1   -8.10    9.60
  -8  -6   1  121.49   14.70
   8  -6  -1  115.79   15.00
   8  -6  -1  117.09    9.30
  -8  -6   1  125.39   16.40
  -8  -6   1  128.29   15.40
   8  -6  -1  117.99   13.60
   8  -6  -1  154.38   17.10
  -8  -6   1  148.89   18.10
  -8   6   1  106.59   14.70
   8   6  -1  130.29   14.50
   8   6  -1  112.49   13.40
  -8   6   1  101.99   14.10
  -8   6   1  112.29    7.10
  -8   6   1  103.29   13.50
   8   6  -1  124.79   13.80
  -8   6   1  133.29   14.30
   8   6  -1  122.89   12.90
   7  -6  -1   27.90    4.90
   7  -6  -1   31.40    8.70
  -7  -6   1   24.40    8.20
   7  -6  -1   24.20    7.70
  -7  -6   1   32.30   10.50
  -7  -6   1   18.00    7.90
   7  -6  -1   18.00    8.90
   7  -6  -1   17.80    6.60
  -7  -6   1   15.00    8.70
  -7  -6   1   34.90    8.90
   7   6  -1   25.90    8.60
  -7   6   1   17.50    7.70
   7   6  -1   28.40    8.10
   7   6  -1   41.40    8.70
  -7   6   1   34.80    8.30
  -7   6   1   31.90    8.80
  -7   6   1   37.60    9.40
  -7   6   1    8.30    7.70
   7   6  -1   31.10    8.50
  -7   6   1   24.70    3.50
   7   6  -1   33.00    9.10
   7   6  -1   32.70    8.60
  -6  -6   1    8.30    6.30
  -6  -6   1   23.80   10.00
   6  -6  -1   17.40    3.50
  -6  -6   1   10.60    6.00
  -6  -6   1   12.40    7.10
  -6  -6   1   15.60    6.90
   6  -6  -1   11.30    6.00
   6  -6  -1   13.60    6.80
   6  -6  -1   14.80    7.60
   6  -6  -1   10.70    6.80
  -6   6   1   16.60    6.10
  -6   6   1   18.10    6.30
   6   6  -1    8.60    6.40
  -6   6   1   19.00    6.90
   6   6  -1    5.10    5.60
  -6   6   1   21.50    7.20
  -6   6   1   19.60    7.60
   6   6  -1   21.90    6.70
   6   6  -1   17.70    6.30
   6   6  -1   22.50    6.30
   6   6  -1   17.70    6.20
  -5  -6   1  562.34   23.90
   5  -6  -1  564.24   24.20
   5  -6  -1  578.74   24.50
  -5  -6   1  597.54   24.20
  -5  -6   1  565.04   24.70
   5  -6  -1  573.84   24.80
  -5  -6   1  587.94   23.40
   5  -6  -1  582.34   19.30
   5  -6  -1  582.94   24.90
  -5  -6   1  556.64   23.40
  -5   6   1  554.04   24.20
   5   6  -1  572.84   24.00
   5   6  -1  581.94   23.30
   5   6  -1  559.14   25.30
   5   6  -1  582.24   23.30
   5   6  -1  592.34   24.20
  -5   6   1  558.64   24.20
  -5   6   1  590.34   24.30
  -5   6   1  590.64   23.50
   5   6  -1  609.64   23.50
  -5   6   1  579.24   24.40
  -4  -6   1  212.48   12.10
   4  -6  -1  200.18   12.20
   4  -6  -1  206.48   12.00
  -4  -6   1  211.68   11.70
  -4  -6   1  218.98   12.30
  -4  -6   1  235.78   13.80
  -4  -6   1  222.98   12.20
   4  -6  -1  223.78   13.10
   4  -6  -1  217.48    8.40
   4   6  -1  220.18   12.20
   4   6  -1  221.98   12.50
  -4   6   1  210.88   12.50
  -4   6   1  219.28   12.30
  -4   6   1  217.28   13.10
  -4   6   1  212.88   11.70
   4   6  -1  216.38   11.70
   4   6  -1  196.58   11.30
   4   6  -1  210.78   12.30
   4   6  -1  230.58   11.80
  -4   6   1  217.58   13.80
  -3  -6   1    1.40    4.30
  -3  -6   1   -0.10    3.10
   3  -6  -1   -1.10    1.30
  -3  -6   1    2.90    3.30
   3  -6  -1    1.50    4.00
   3  -6  -1    1.70    3.50
  -3  -6   1   -3.60    3.30
  -3  -6   1   -1.20    3.20
  -3  -6   1    5.00    3.40
   3  -6  -1   -3.10    3.30
   3  -6  -1    3.70    4.00
  -3   6   1    2.60    2.90
  -3   6   1   -1.90    3.20
   3   6  -1    3.80    2.50
   3   6  -1    0.80    4.00
   3   6  -1   -0.80    2.60
  -3   6   1   -3.70    2.90
   3   6  -1   -3.90    3.00
   3   6  -1    0.20    3.30
  -3   6   1   -4.20    3.50
   3   6  -1   -3.60    2.80
  -3   6   1    4.40    3.00
  -2  -6   1   98.49    6.90
  -2  -6   1   99.19    6.90
  -2  -6   1  100.89    7.40
  -2  -6   1   88.79    6.50
  -2  -6   1   84.99    6.40
   2  -6  -1   99.59    6.70
  -2  -6   1   99.79    6.70
   2  -6  -1   86.69    7.40
   2  -6  -1  100.39    6.60
   2  -6  -1   96.09    6.80
  -2   6   1   98.19    6.90
   2   6  -1  103.69    6.90
   2   6  -1  101.79    7.40
  -2   6   1   91.39    7.10
  -2   6   1   97.09    7.50
  -2   6   1   92.59    5.00
   2   6  -1   94.89    6.20
   2   6  -1   84.99    6.40
  -2   6   1  101.49    7.50
  -1  -6   1  443.56   15.90
  -1  -6   1  459.55   16.20
   1  -6  -1  431.26   16.40
  -1  -6   1  433.76   15.90
   1  -6  -1  424.26   16.40
  -1  -6   1  433.66   15.90
   1  -6  -1  423.96   16.40
   1  -6  -1  432.16   16.50
   1   6  -1  444.26   16.00
  -1   6   1  441.96   16.60
   1   6  -1  429.66   16.00
  -1   6   1  408.06   16.50
  -1   6   1  438.76   16.40
   1   6  -1  450.05   15.70
   1   6  -1  439.46   15.60
  -1   6   1  432.66   16.60
   1   6  -1  438.06   16.00
   0  -6   1  428.76   15.50
   0  -6  -1  424.06   15.60
   0  -6   1  400.86   15.20
   0  -6   1  415.66   15.50
   0  -6  -1  407.46   12.80
   0  -6  -1  434.96   16.10
   0  -6   1  407.06   15.20
   0  -6   1  401.46   13.10
   0  -6  -1  440.96   15.90
   0  -6  -1  426.86   15.90
   0   6  -1  417.56   15.50
   0   6  -1  432.76   15.20
   0   6   1  411.26   15.50
   0   6   1  408.56   15.80
   0   6   1  428.96   15.60
   0   6  -1  433.16   15.10
   0   6  -1  413.96   14.60
   0   6  -1  410.56   15.40
   0   6   1  413.56   15.90
   1  -6   1  879.41   29.30
  -1  -6  -1  871.81   29.30
  -1  -6  -1  850.21   29.20
  -1  -6  -1  871.61   29.10
   1  -6   1  871.11   29.10
   1  -6   1  865.71   29.00
  -1  -6  -1  884.21   29.50
   1  -6   1  862.31   29.10
  -1   6  -1  907.01   29.20
   1   6   1  905.51   29.50
  -1   6  -1  866.61   29.20
  -1   6  -1  918.51   29.10
   1   6   1  905.91   29.60
  -1   6  -1  892.71   28.90
   1   6   1  899.51   29.30
   1   6   1  888.51   29.00
   1   6   1  876.21   29.50
  -1   6  -1  860.31   29.20
   2  -6   1   78.39    5.80
   2  -6   1   72.19    6.40
   2  -6   1   64.99    6.60
  -2  -6  -1   70.89    6.50
   2  -6   1   71.09    5.60
  -2  -6  -1   76.89    5.00
  -2  -6  -1   81.29    6.50
  -2  -6  -1   66.79    6.60
   2  -6   1   75.39    6.40
  -2  -6  -1   75.39    5.90
  -2  -6  -1   79.29    6.40
   2   6   1   61.79    6.10
  -2   6  -1   79.09    4.80
  -2   6  -1   71.39    6.20
  -2   6  -1   77.69    6.00
   2   6   1   74.39    6.10
   2   6   1   73.29    5.80
  -2   6  -1   59.89    6.40
   2   6   1   75.59    6.90
   2   6   1   85.79    7.20
  -2   6  -1   76.29    5.60
  -2   6  -1   80.29    6.50
  -3  -6  -1  149.59   10.60
  -3  -6  -1  161.68    9.60
   3  -6   1  149.99    9.20
   3  -6   1  143.99    9.80
  -3  -6  -1  154.98    9.80
  -3  -6  -1  133.29    8.80
   3  -6   1  148.19    7.80
   3  -6   1  150.18    9.60
  -3  -6  -1  161.48    9.30
   3  -6   1  137.99    8.80
   3   6   1  150.58    9.60
  -3   6  -1  160.28    8.10
  -3   6  -1  146.09    9.60
   3   6   1  147.99    9.30
   3   6   1  155.78    9.80
  -3   6  -1  155.88    9.70
  -3   6  -1  156.98    9.90
   3   6   1  138.49    9.00
   3   6   1  140.69   10.10
  -3   6  -1  147.99    9.30
  -4  -6  -1    1.10    4.10
   4  -6   1    0.00    4.70
  -4  -6  -1   -0.20    4.30
  -4  -6  -1    0.70    4.90
   4  -6   1    0.60    2.90
   4  -6   1   -0.70    3.50
  -4  -6  -1    2.30    3.50
   4  -6   1   -3.90    4.00
  -4  -6  -1    3.70    5.10
  -4   6  -1   -0.50    3.60
   4   6   1    3.90    3.40
   4   6   1    3.30    4.10
  -4   6  -1    1.40    4.80
  -4   6  -1   -1.30    3.20
   4   6   1   -3.40    3.30
  -4   6  -1    0.20    3.40
  -4   6  -1   -1.70    4.30
   4   6   1    2.20    4.80
   4   6   1   -1.90    4.70
   4   6   1    0.30    3.30
   5  -6   1   43.70    7.30
   5  -6   1   38.30    7.60
  -5  -6  -1   43.90    8.30
  -5  -6  -1   44.20    8.20
   5  -6   1   55.09    8.50
   5  -6   1   38.80    6.70
   5  -6   1   44.70    7.80
  -5  -6  -1   50.59    7.50
  -5  -6  -1   52.49    8.10
  -5  -6  -1   47.90    8.10
   5  -6   1   46.50    5.80
   5   6   1   41.50    6.30
   5   6   1   41.80    7.90
  -5   6  -1   60.99    8.50
   5   6   1   39.20    8.00
   5   6   1   40.70    7.40
  -5   6  -1   44.40    8.10
   5   6   1   53.69    8.40
  -5   6  -1   41.10    6.40
  -5   6  -1   43.60    7.20
   5   6   1   42.50    6.90
  -5   6  -1   46.60    7.90
  -6  -6  -1  148.79   13.90
   6  -6   1  160.88   13.20
   6  -6   1  164.98   14.10
  -6  -6  -1  157.28   14.60
  -6  -6  -1  158.08   13.20
   6  -6   1  142.09   13.20
   6  -6   1  141.99    9.80
   6  -6   1  143.49   12.00
   6  -6   1  144.49   13.60
  -6  -6  -1  155.68   13.50
  -6  -6  -1  153.98   13.40
  -6   6  -1  158.48   11.40
   6   6   1  179.78   13.70
  -6   6  -1  130.29   11.80
  -6   6  -1  164.18   13.00
  -6   6  -1  167.48   13.10
   6   6   1  151.88   11.50
   6   6   1  159.68   12.60
   6   6   1  165.48   13.00
   6   6   1  143.29   12.80
  -6   6  -1  161.58   13.40
   6   6   1  164.68   13.90
   7  -6   1   52.39   10.00
   7  -6   1   40.30    6.80
   7  -6   1   45.90   10.60
   7  -6   1   44.90    9.50
  -7  -6  -1   46.50    9.70
  -7  -6  -1   48.40   11.40
  -7  -6  -1   45.70    9.40
   7  -6   1   43.00   10.80
  -7  -6  -1   39.00    9.80
  -7  -6  -1   41.80    9.20
   7  -6   1   34.00    9.40
   7   6   1   39.00    9.40
   7   6   1   33.50    8.90
   7   6   1   28.90   10.20
  -7   6  -1   38.20    9.60
   7   6   1   36.20    8.40
   7   6   1   29.50    8.10
  -7   6  -1   47.70   11.60
  -7   6  -1   55.29    9.10
  -7   6  -1   35.30    9.50
  -7   6  -1   48.70    9.90
   8  -6   1    7.80    9.60
  -8  -6  -1   -9.50    8.30
  -8  -6  -1   14.10    8.10
   8  -6   1    4.90    8.20
   8  -6   1    4.80    8.00
   8  -6   1    2.10    6.30
  -8  -6  -1   -4.50    7.60
   8  -6   1    5.20    8.70
  -8  -6  -1    2.50    8.90
  -8   6  -1    2.40    7.10
   8   6   1   -6.40    8.00
   8   6   1    3.80    8.80
   8   6   1    7.20   10.60
  -8   6  -1   -1.20    6.60
  -8   6  -1  -13.70   10.10
   8   6   1   -3.50    6.90
   8   6   1    3.70    8.70
   8   6   1    4.20    7.90
  -8   6  -1   -1.00    7.40
   9  -6   1   19.00   11.50
  -9  -6  -1    2.30   12.60
   9  -6   1    8.30    8.20
  -9  -6  -1   -1.20   10.10
  -9  -6  -1    9.70   10.60
   9  -6   1   -2.20    9.70
   9  -6   1    1.00   12.90
   9  -6   1    5.20   10.40
  -9  -6  -1    3.00   10.30
   9  -6   1   -5.30    7.60
  -9  -6  -1  -11.40   11.30
   9   6   1  -17.20   11.50
   9   6   1    8.60   11.10
   9   6   1    6.00   10.60
  -9   6  -1   13.20   11.10
  -9   6  -1   25.60   10.60
   9   6   1    4.40    9.00
   9   6   1    4.10    9.30
  -9   6  -1    8.40   11.50
  -9   6  -1    2.50   10.20
   9   6   1   19.60   10.60
  -9   6  -1    1.80    9.60
  10  -6   1   23.10   15.70
  10  -6   1   35.30   15.60
 -10  -6  -1   40.10   16.50
 -10  -6  -1   26.70   13.80
  10  -6   1   23.50   12.20
  10  -6   1   -7.00   18.50
  10  -6   1   21.50   12.90
 -10  -6  -1   14.50   13.80
 -10  -6  -1   -0.80   15.70
  10  -6   1   39.00   14.60
 -10  -6  -1   29.30   14.20
  10   6   1    4.50   12.10
  10   6   1   34.50   13.80
  10   6   1   30.00   17.60
 -10   6  -1   42.30   13.60
 -10   6  -1   30.20   14.30
 -10   6  -1   18.10   11.60
  10   6   1   32.40   14.90
  10   6   1   37.00   14.60
 -10   6  -1   74.79   18.70
  10   6   1   18.70   12.90
 -10   6  -1   18.80   13.00
  10  -7  -1    1.20   12.50
 -10  -7   1   -2.00   12.50
  10  -7  -1  -15.10   12.40
  10  -7  -1   -9.40    6.50
  10  -7  -1   31.60   15.10
 -10  -7   1   11.80   14.80
 -10  -7   1   45.10   14.30
  10  -7  -1   11.20   10.50
 -10  -7   1  -15.50   14.10
 -10  -7   1    2.70   13.60
 -10   7   1   11.90   11.80
  10   7  -1   -9.30   11.80
  10   7  -1  -13.40   13.60
 -10   7   1   20.00   17.60
  10   7  -1   13.10   17.10
 -10   7   1    5.30   16.80
  10   7  -1   23.90   13.30
 -10   7   1   -6.40   12.00
 -10   7   1   26.10   12.60
  10   7  -1   37.40   14.50
  10   7  -1   -2.40   13.80
  -9  -7   1   31.10   13.30
  -9  -7   1   16.00    9.30
   9  -7  -1   12.00   12.50
  -9  -7   1   40.60   12.00
   9  -7  -1   14.20   10.90
   9  -7  -1   34.80    5.80
   9  -7  -1   22.50   13.00
  -9  -7   1   34.00   12.40
  -9  -7   1   28.50   13.60
   9  -7  -1   38.40   11.90
   9   7  -1   31.60   14.10
   9   7  -1   30.10   16.70
  -9   7   1   33.20   13.30
   9   7  -1   28.90   11.50
  -9   7   1   25.40   13.50
  -9   7   1   22.80   11.40
   9   7  -1   43.10   11.40
   9   7  -1   29.10   11.40
  -9   7   1   24.20   11.30
  -9   7   1   44.40   12.60
  -8  -7   1   36.80   11.00
  -8  -7   1   35.20   10.20
   8  -7  -1   29.50   11.10
  -8  -7   1   30.80   12.00
   8  -7  -1   31.10    5.00
   8  -7  -1   40.10   12.00
   8  -7  -1   42.20   11.20
  -8  -7   1   30.50   12.40
  -8  -7   1   43.80    9.60
   8   7  -1   51.79   10.70
  -8   7   1   27.30    9.30
  -8   7   1   40.80   11.20
   8   7  -1   28.60    9.90
   8   7  -1   29.70    9.90
  -8   7   1   43.30   10.40
   8   7  -1   50.69   10.70
  -7  -7   1   45.40   10.10
  -7  -7   1   39.70   10.30
   7  -7  -1   30.20    9.50
   7  -7  -1   41.60    9.10
   7  -7  -1   43.90    5.80
  -7  -7   1   42.80    9.60
  -7  -7   1   28.40    8.90
   7  -7  -1   30.20    9.80
  -7  -7   1   36.10    9.70
   7  -7  -1   40.80    8.80
  -7   7   1   41.30    9.90
   7   7  -1   52.89    9.60
  -7   7   1   37.10    9.60
  -7   7   1   41.40    9.20
  -7   7   1   55.69   10.30
   7   7  -1   61.89    9.40
   7   7  -1   36.10    9.10
   7   7  -1   68.09    9.90
   7   7  -1   50.39   10.30
   6  -7  -1   -5.70    6.00
  -6  -7   1    4.80    5.00
   6  -7  -1    1.80    2.70
   6  -7  -1    3.60    6.20
   6  -7  -1   -3.00    6.90
  -6  -7   1   -0.50    5.00
  -6  -7   1   -0.10    6.10
  -6  -7   1   -6.90    5.60
  -6  -7   1   -5.10    6.80
   6  -7  -1    3.40    6.00
  -6   7   1   -5.00    5.70
   6   7  -1   -5.00    4.90
   6   7  -1   -9.10    5.60
   6   7  -1   -6.90    5.30
   6   7  -1    2.10    6.00
   6   7  -1   -8.60    5.20
  -6   7   1   -0.60    5.20
  -6   7   1    1.20    5.10
  -6   7   1   -0.50    5.00
   6   7  -1   -6.80    4.60
  -6   7   1   -5.80    5.00
   5  -7  -1    2.60    6.30
   5  -7  -1    1.90    5.50
  -5  -7   1    9.10    6.10
  -5  -7   1    8.80    5.20
   5  -7  -1   -8.50    5.40
   5  -7  -1    6.00    2.30
  -5  -7   1   10.00    5.20
   5  -7  -1    9.20    4.40
  -5  -7   1   -0.60    5.60
  -5  -7   1   -2.60    5.30
   5   7  -1    8.10    5.20
  -5   7   1    9.60    6.40
   5   7  -1    7.00    5.30
   5   7  -1    6.30    5.00
  -5   7   1    2.20    4.60
   5   7  -1   -5.10    5.80
  -5   7   1    0.40    4.20
   5   7  -1    7.10    5.60
   5   7  -1    2.90    5.30
  -5   7   1    3.40    4.30
  -5   7   1    8.30    5.70
   4  -7  -1   11.40    5.50
   4  -7  -1   -0.40    4.50
  -4  -7   1    5.80    3.40
   4  -7  -1    5.80    4.00
  -4  -7   1    2.60    4.60
  -4  -7   1   -3.40    4.10
  -4  -7   1   -2.30    5.10
  -4  -7   1    9.70    4.80
   4   7  -1   -2.30    4.20
   4   7  -1   -1.50    3.10
  -4   7   1    6.10    5.20
  -4   7   1    3.80    4.20
  -4   7   1   -1.10    4.30
  -4   7   1    3.70    3.80
  -4   7   1    6.50    4.80
   4   7  -1    4.60    4.20
   4   7  -1   -3.10    2.80
   4   7  -1    2.70    4.00
   4   7  -1    4.50    4.10
   3  -7  -1   16.50    4.80
   3  -7  -1   12.90    2.00
   3  -7  -1   11.70    5.10
  -3  -7   1   10.90    4.50
  -3  -7   1   15.40    4.40
  -3  -7   1   19.00    4.60
   3  -7  -1   11.10    4.60
  -3  -7   1   14.00    4.40
  -3  -7   1   12.10    4.40
  -3  -7   1   14.90    5.20
   3  -7  -1   13.60    5.30
   3   7  -1   16.20    4.20
  -3   7   1   18.20    5.00
  -3   7   1   18.00    5.00
   3   7  -1   16.60    4.90
   3   7  -1   11.30    4.40
  -3   7   1   12.70    2.60
  -3   7   1   20.30    5.30
  -3   7   1   13.70    3.90
   3   7  -1   16.40    5.10
   3   7  -1   17.80    4.20
  -3   7   1   16.20    4.40
   2  -7  -1  386.36   16.50
  -2  -7   1  392.56   16.00
   2  -7  -1  427.26   17.00
  -2  -7   1  397.16   16.00
   2  -7  -1  422.86   17.00
  -2  -7   1  400.46   16.00
  -2  -7   1  416.66   16.40
  -2  -7   1  426.46   17.10
   2  -7  -1  426.56   17.30
  -2  -7   1  397.46   16.10
  -2   7   1  399.26   16.70
  -2   7   1  401.16   14.70
   2   7  -1  421.46   16.60
   2   7  -1  415.86   15.80
  -2   7   1  407.56   17.20
  -2   7   1  410.96   16.90
  -2   7   1  418.26   17.20
   2   7  -1  388.96   16.30
   2   7  -1  417.76   15.90
   2   7  -1  414.56   16.00
  -1  -7   1 1180.68   38.40
  -1  -7   1 1177.98   38.60
   1  -7  -1 1229.68   39.20
   1  -7  -1 1182.58   39.10
   1  -7  -1 1181.98   39.30
  -1  -7   1 1218.88   38.60
  -1  -7   1 1192.58   38.50
   1  -7  -1 1212.48   39.20
  -1   7   1 1183.28   39.20
   1   7  -1 1190.08   38.50
  -1   7   1 1215.18   39.30
   1   7  -1 1176.98   38.40
   1   7  -1 1182.98   38.60
  -1   7   1 1215.78   39.10
   1   7  -1 1203.28   38.20
  -1   7   1 1223.18   39.10
   1   7  -1 1190.18   38.00
   0  -7   1 1219.88   39.00
   0  -7   1 1250.37   39.10
   0  -7   1 1223.58   39.20
   0  -7  -1 1272.57   39.60
   0  -7  -1 1227.88   39.70
   0  -7  -1 1233.08   39.40
   0  -7  -1 1128.59   35.70
   0  -7  -1 1239.58   39.60
   0  -7   1 1254.37   39.20
   0  -7   1 1120.99   36.00
   0   7  -1 1198.28   38.00
   0   7   1 1185.68   39.30
   0   7  -1 1253.97   39.20
   0   7   1 1232.78   39.70
   0   7  -1 1223.88   39.10
   0   7  -1 1218.68   38.60
   0   7  -1 1251.57   38.90
   0   7   1 1227.28   39.20
   0   7   1 1202.08   39.40
  -1  -7  -1   40.30    5.20
   1  -7   1   38.40    5.10
  -1  -7  -1   44.40    5.60
   1  -7   1   38.30    5.20
   1  -7   1   46.00    5.40
  -1  -7  -1   43.60    4.90
   1  -7   1   46.60    4.70
   1   7   1   37.00    4.90
   1   7   1   45.10    4.80
   1   7   1   45.00    5.60
   1   7   1   35.10    4.80
  -1   7  -1   41.90    2.80
  -1   7  -1   44.20    5.00
  -1   7  -1   43.20    4.60
  -1   7  -1   41.10    5.30
  -1   7  -1   43.90    5.50
   1   7   1   36.00    5.10
  -1   7  -1   37.70    5.00
  -2  -7  -1   90.99    7.30
   2  -7   1   94.99    7.60
   2  -7   1   78.99    7.40
  -2  -7  -1   73.59    6.40
  -2  -7  -1   86.89    7.50
   2  -7   1   88.29    6.80
  -2  -7  -1   88.89    5.80
  -2  -7  -1   83.29    7.50
   2  -7   1   82.59    7.10
  -2  -7  -1   88.39    6.70
  -2   7  -1   77.89    7.50
   2   7   1   77.39    6.40
   2   7   1   96.79    7.40
  -2   7  -1   83.49    6.80
   2   7   1   85.69    7.00
  -2   7  -1   86.19    7.40
  -2   7  -1   89.29    6.20
   2   7   1   95.99    7.10
  -2   7  -1   83.59    7.00
  -3  -7  -1  335.27   16.40
  -3  -7  -1  362.66   15.90
   3  -7   1  331.37   15.60
   3  -7   1  334.87   15.90
   3  -7   1  342.67   13.70
  -3  -7  -1  325.47   15.00
  -3  -7  -1  333.87   15.20
  -3  -7  -1  321.07   13.40
  -3  -7  -1  342.27   15.70
   3  -7   1  316.47   15.80
   3  -7   1  331.47   15.10
  -3   7  -1  329.47   15.20
   3   7   1  357.26   16.50
   3   7   1  336.67   15.30
  -3   7  -1  358.96   15.70
   3   7   1  341.37   15.10
  -3   7  -1  337.57   13.40
  -3   7  -1  321.87   15.70
  -3   7  -1  320.17   15.70
   3   7   1  335.47   15.80
   3   7   1  336.77   15.00
  -4  -7  -1  540.65   22.60
  -4  -7  -1  540.15   22.00
  -4  -7  -1  549.45   22.30
   4  -7   1  544.75   19.70
   4  -7   1  520.55   22.50
   4  -7   1  513.95   22.20
  -4  -7  -1  529.85   23.00
  -4  -7  -1  545.45   22.70
   4  -7   1  576.54   23.30
   4   7   1  548.35   20.30
   4   7   1  532.05   22.30
   4   7   1  534.75   21.80
  -4   7  -1  548.55   22.40
   4   7   1  526.45   22.80
   4   7   1  557.94   22.90
   4   7   1  536.15   22.40
  -4   7  -1  558.64   22.60
  -4   7  -1  537.25   22.40
  -4   7  -1  546.75   23.00
  -4   7  -1  548.35   20.40
   5  -7   1   29.50    7.20
  -5  -7  -1   32.10    6.70
   5  -7   1   32.30    7.00
  -5  -7  -1   24.70    7.50
   5  -7   1   25.10    6.20
  -5  -7  -1   35.70    8.30
  -5  -7  -1   29.00    7.30
  -5  -7  -1   17.80    6.70
   5  -7   1   24.80    7.00
   5  -7   1   25.10    4.70
  -5   7  -1   31.40    7.30
   5   7   1   26.50    5.50
  -5   7  -1   32.50    7.00
  -5   7  -1   26.20    7.10
   5   7   1   23.10    6.90
  -5   7  -1   19.90    7.10
   5   7   1   27.40    7.30
   5   7   1   29.00    7.50
  -5   7  -1   25.70    5.40
   5   7   1   31.10    6.90
   5   7   1   36.00    7.90
   6  -7   1    5.70    5.50
   6  -7   1    7.80    7.10
   6  -7   1    0.40    3.90
  -6  -7  -1    5.10    5.70
  -6  -7  -1   18.90    8.20
  -6  -7  -1    8.80    6.00
   6  -7   1    5.80    7.10
  -6  -7  -1    4.10    5.00
  -6  -7  -1    0.20    6.90
   6  -7   1   -1.30    6.70
  -6   7  -1   12.20    7.30
   6   7   1   -0.90    5.10
  -6   7  -1    8.10    6.00
   6   7   1    1.70    5.10
  -6   7  -1   11.10    7.00
   6   7   1    3.10    6.20
   6   7   1    1.20    7.10
   6   7   1    0.40    5.40
   6   7   1    9.40    6.50
  -6   7  -1    2.60    5.30
  -6   7  -1    2.30    6.60
  -7  -7  -1   12.90    6.50
   7  -7   1    1.00    6.60
  -7  -7  -1    8.30    8.10
  -7  -7  -1    7.80    7.30
  -7  -7  -1   26.90    9.00
  -7  -7  -1   12.60    8.30
   7  -7   1    9.10    8.20
   7  -7   1    1.00    6.50
   7  -7   1   14.70    8.80
   7   7   1   16.60    7.80
  -7   7  -1    8.50    7.60
   7   7   1   14.30    8.50
   7   7   1    8.90    6.60
   7   7   1   12.80    8.30
  -7   7  -1   13.20    6.80
   7   7   1    3.30    7.00
  -7   7  -1    7.00    8.60
  -7   7  -1    0.40    8.70
  -7   7  -1   13.50    6.80
   7   7   1    5.90    6.60
   8  -7   1   -0.40    9.70
  -8  -7  -1   -2.80    9.50
   8  -7   1   -1.10    7.30
   8  -7   1    0.70    7.80
  -8  -7  -1    0.90    8.40
  -8  -7  -1  -11.90   10.10
  -8  -7  -1    6.30    7.70
   8  -7   1    0.30    5.80
  -8   7  -1    3.00    9.50
   8   7   1   -5.90    8.50
   8   7   1   -0.20    9.10
   8   7   1    0.90    8.30
   8   7   1   -1.10    9.60
  -8   7  -1   -4.30    9.70
  -8   7  -1    8.30    7.10
  -8   7  -1   -8.20    7.30
   8   7   1   -6.50   10.00
   8   7   1  -17.00    8.80
  -9  -7  -1   24.40   12.80
   9  -7   1   51.29   14.00
   9  -7   1   75.99   14.40
  -9  -7  -1   54.49   13.50
   9  -7   1   83.89   14.80
  -9  -7  -1   41.20   13.00
  -9  -7  -1   37.20   14.40
   9  -7   1   38.50    8.70
  -9  -7  -1   41.00   14.40
   9  -7   1   49.50   14.00
  -9   7  -1   40.50   14.70
  -9   7  -1   47.20   13.40
   9   7   1   60.39   13.50
   9   7   1   79.59   13.70
   9   7   1   45.20   11.40
   9   7   1   56.89   14.20
  -9   7  -1   46.30   12.60
  -9   7  -1   35.90   12.40
   9   7   1   41.40   11.90
  -9   7  -1   31.80   11.90
 -10  -7  -1   36.00   15.80
  10  -7   1   12.60   16.60
  10  -7   1  -13.60   13.90
  10  -7   1  -39.10   15.60
 -10  -7  -1   14.10   13.10
  10  -7   1  -21.90   11.80
 -10  -7  -1   -1.30   11.70
 -10  -7  -1    5.60   10.80
 -10  -7  -1   21.00   16.10
  10   7   1  -28.10   12.00
  10   7   1   17.80   12.90
  10   7   1   -0.10   18.50
 -10   7  -1    8.10   13.60
 -10   7  -1   -4.30   13.30
 -10   7  -1   -8.80   11.80
  10   7   1   27.80   13.70
  10   7   1    5.30   12.90
  10   7   1   21.00   12.10
 -10   7  -1   23.60   16.30
 -10   7  -1  -12.40   12.70
 -10  -8   1   63.39   17.40
 -10  -8   1  100.59   17.20
 -10  -8   1   88.69   19.20
 -10  -8   1   63.49   15.20
  10  -8  -1   66.09   16.00
  10  -8  -1  100.59   18.10
 -10  -8   1   77.99   18.20
  10  -8  -1   54.69   20.30
  10  -8  -1  118.19   18.00
 -10   8   1  105.89   16.70
  10   8  -1   60.19   16.20
  10   8  -1   89.99   18.00
 -10   8   1   87.29   18.10
  10   8  -1  110.09   16.80
 -10   8   1   66.29   14.90
 -10   8   1   81.19   16.50
  10   8  -1   72.39   16.20
  10   8  -1   63.79   17.80
  10   8  -1  122.79   21.90
 -10   8   1   75.29   14.10
   9  -8  -1   10.80    4.20
   9  -8  -1    4.00    9.50
  -9  -8   1    7.50   10.60
  -9  -8   1   26.20   13.90
   9  -8  -1   22.50   13.70
   9  -8  -1    2.20   11.00
  -9  -8   1    7.20   12.10
  -9  -8   1   21.00   13.10
  -9  -8   1   28.10   12.00
   9  -8  -1    3.20   11.20
   9   8  -1   21.30   11.10
   9   8  -1    8.70   10.00
  -9   8   1   15.70   10.60
   9   8  -1   32.20   11.60
  -9   8   1   20.30   12.60
  -9   8   1    9.60   11.20
   9   8  -1   15.10   11.20
   9   8  -1   15.00   11.50
  -9   8   1   21.00   13.90
  -9   8   1   -1.00   11.80
   8  -8  -1  111.19    7.30
  -8  -8   1  118.99   14.80
  -8  -8   1  109.89   15.50
   8  -8  -1  109.89   15.90
  -8  -8   1   93.19   13.60
  -8  -8   1   89.19   14.10
   8  -8  -1  122.69   14.20
  -8  -8   1  131.19   14.30
   8  -8  -1  114.59   14.30
  -8   8   1  110.19   15.50
   8   8  -1  160.38   16.10
  -8   8   1   87.79   13.70
   8   8  -1  140.89   16.20
   8   8  -1   84.09   12.30
  -8   8   1   92.59   14.30
   8   8  -1  130.59   15.80
  -8   8   1  115.79   15.20
  -8   8   1  109.39   14.50
   7  -8  -1   16.50    7.60
   7  -8  -1   12.30    7.10
  -7  -8   1    7.00    8.00
   7  -8  -1    4.90    7.00
  -7  -8   1   21.30    8.90
   7  -8  -1    1.40    7.80
  -7  -8   1    7.70    7.90
  -7  -8   1   15.70    9.70
   7  -8  -1    8.00    3.30
  -7  -8   1    2.50    8.10
  -7   8   1   22.60    8.70
  -7   8   1   10.40    9.30
  -7   8   1   12.00    7.00
   7   8  -1   13.90    7.20
  -7   8   1    3.20    7.40
  -7   8   1   25.10    9.60
   7   8  -1    7.40    6.30
   7   8  -1   28.50    8.50
   7   8  -1   17.70    8.00
  -6  -8   1   17.60    7.40
   6  -8  -1   41.30    9.00
   6  -8  -1   15.50    7.00
   6  -8  -1   26.70    8.30
  -6  -8   1   28.80    8.00
   6  -8  -1   34.20    8.00
   6  -8  -1   22.00    3.50
  -6  -8   1    9.80    8.10
  -6  -8   1   14.00    7.10
  -6  -8   1   26.00    7.60
   6   8  -1   26.10    7.00
   6   8  -1   30.40    7.20
  -6   8   1   21.60    7.00
   6   8  -1   31.10    7.70
  -6   8   1   29.90    8.20
   6   8  -1   24.40    7.20
  -6   8   1   23.70    8.50
  -6   8   1   26.70    8.60
   5  -8  -1   22.50    5.80
  -5  -8   1   26.00    7.10
   5  -8  -1   26.80    6.80
   5  -8  -1   21.50    7.70
  -5  -8   1   24.10    7.90
  -5  -8   1   34.30    7.90
   5  -8  -1   17.80    7.10
  -5  -8   1   30.90    7.20
  -5  -8   1   26.00    6.90
  -5   8   1   31.70    6.90
  -5   8   1   34.90    6.70
   5   8  -1   26.20    6.20
  -5   8   1   33.60    7.60
   5   8  -1   29.50    8.30
   5   8  -1   32.00    6.70
   5   8  -1   37.00    6.90
  -5   8   1   20.30    6.90
   5   8  -1   24.10    6.60
   5   8  -1   42.10    7.70
  -5   8   1   35.30    8.10
   4  -8  -1   81.29    9.20
   4  -8  -1   59.39    8.50
  -4  -8   1   97.39   10.40
  -4  -8   1   90.29    8.70
   4  -8  -1   85.99    8.30
  -4  -8   1   86.19    9.10
  -4  -8   1   95.29    9.50
   4  -8  -1   82.99    8.50
  -4  -8   1  102.99    9.60
  -4   8   1   89.19    9.30
   4   8  -1   87.19    7.60
  -4   8   1   87.19    8.60
   4   8  -1   87.19    8.10
  -4   8   1   85.69    9.30
   4   8  -1   81.59    8.50
   4   8  -1   81.59    9.00
  -4   8   1   86.19   10.10
  -4   8   1   82.99    7.90
   4   8  -1   96.89   10.10
   3  -8  -1  426.26   18.60
  -3  -8   1  432.56   17.70
  -3  -8   1  437.56   18.30
   3  -8  -1  416.56   18.70
  -3  -8   1  423.36   18.10
  -3  -8   1  436.76   19.30
  -3  -8   1  458.65   18.10
   3  -8  -1  428.96   19.00
   3  -8  -1  409.36   19.20
  -3  -8   1  455.55   18.10
   3  -8  -1  416.46   14.30
  -3   8   1  425.66   18.50
  -3   8   1  426.86   18.70
  -3   8   1  428.36   17.30
  -3   8   1  422.36   18.60
   3   8  -1  420.66   18.20
   3   8  -1  454.95   17.60
   3   8  -1  423.76   17.40
   3   8  -1  432.46   19.00
  -3   8   1  412.46   15.20
  -3   8   1  411.36   18.90
   3   8  -1  433.56   18.10
  -2  -8   1   39.00    5.70
  -2  -8   1   35.10    5.20
  -2  -8   1   24.70    4.80
   2  -8  -1   46.90    6.20
   2  -8  -1   30.70    6.00
  -2  -8   1   33.00    5.70
   2  -8  -1   34.00    5.50
  -2  -8   1   28.10    5.10
   2  -8  -1   36.90    5.90
  -2  -8   1   28.70    5.30
  -2   8   1   36.70    6.30
   2   8  -1   35.40    5.00
  -2   8   1   37.60    5.10
   2   8  -1   30.60    5.00
   2   8  -1   32.30    4.90
  -2   8   1   35.40    5.30
  -2   8   1   27.90    5.70
  -2   8   1   41.60    5.80
   2   8  -1   37.10    5.30
   2   8  -1   33.40    5.50
   1  -8  -1   63.99    6.70
   1  -8  -1   55.49    6.20
  -1  -8   1   56.39    6.30
  -1  -8   1   59.99    6.20
   1  -8  -1   56.79    5.90
   1  -8  -1   50.89    6.60
  -1  -8   1   57.69    6.00
  -1   8   1   57.79    6.90
  -1   8   1   48.60    6.40
   1   8  -1   60.69    6.00
  -1   8   1   55.19    6.90
   1   8  -1   68.29    6.30
   1   8  -1   56.39    5.60
   1   8  -1   56.39    6.10
  -1   8   1   58.59    6.50
  -1   8   1   46.50    2.40
   1   8  -1   51.19    6.20
   0  -8   1  521.55   19.80
   0  -8  -1  554.14   20.40
   0  -8   1  518.95   19.70
   0  -8  -1  521.85   20.00
   0  -8   1  502.75   19.50
   0  -8  -1  539.25   20.40
   0  -8  -1  507.55   19.90
   0  -8   1  525.75   19.60
   0   8   1  523.35   20.10
   0   8  -1  510.75   19.20
   0   8   1  539.15   20.00
   0   8  -1  546.55   20.00
   0   8  -1  511.85   19.30
   0   8   1  524.95   19.80
   0   8  -1  525.45   18.70
   0   8   1  551.44   20.50
   0   8  -1  511.05   19.60
   1  -8   1 2221.88   68.39
   1  -8   1 2328.67   68.49
  -1  -8  -1 2180.88   68.39
  -1  -8  -1 2228.58   68.49
  -1  -8  -1 2219.28   68.69
   1  -8   1 2209.28   68.49
   1  -8   1 2165.88   68.39
   1   8   1 2140.89   68.49
  -1   8  -1 2230.18   68.59
  -1   8  -1 2208.68   68.09
   1   8   1 2251.87   68.79
  -1   8  -1 2013.60   68.09
   1   8   1 2202.68   68.09
   1   8   1 2301.57   68.79
  -1   8  -1 2183.78   67.89
  -1   8  -1 2225.98   68.49
  -1   8  -1 2045.50   64.49
   1   8   1 2253.47   68.39
  -2  -8  -1  237.18   12.20
  -2  -8  -1  239.68   11.80
   2  -8   1  237.98   12.30
  -2  -8  -1  232.08   10.40
  -2  -8  -1  249.18   12.60
   2  -8   1  229.98   11.70
   2  -8   1  217.48   11.80
   2  -8   1  247.88   11.90
  -2  -8  -1  234.58   12.40
  -2   8  -1  222.58   11.70
   2   8   1  239.98   12.70
   2   8   1  256.57   12.50
  -2   8  -1  210.78   12.00
  -2   8  -1  237.78   12.00
   2   8   1  241.48   11.90
   2   8   1  228.68   12.40
  -2   8  -1  218.78   11.20
  -2   8  -1  229.58   11.80
   2   8   1  223.18   11.80
   3  -8   1  521.95   21.90
   3  -8   1  536.95   19.60
  -3  -8  -1  525.05   21.50
  -3  -8  -1  551.44   21.60
   3  -8   1  541.85   21.90
  -3  -8  -1  526.05   19.30
  -3  -8  -1  542.35   21.70
  -3  -8  -1  524.35   22.50
  -3  -8  -1  524.65   21.20
   3  -8   1  512.95   15.80
   3  -8   1  536.45   21.70
   3  -8   1  524.15   21.50
  -3   8  -1  527.75   21.40
  -3   8  -1  515.75   19.50
  -3   8  -1  513.05   21.30
   3   8   1  514.45   20.90
   3   8   1  536.05   21.30
   3   8   1  560.64   21.80
  -3   8  -1  521.15   21.90
   3   8   1  517.95   21.70
   3   8   1  564.34   22.10
  -3   8  -1  524.75   19.10
  -3   8  -1  524.75   21.50
  -4  -8  -1   62.09    8.30
   4  -8   1   73.89    9.50
  -4  -8  -1   76.59    9.20
  -4  -8  -1   75.39    9.20
  -4  -8  -1   76.89    9.40
   4  -8   1   74.79    8.00
   4  -8   1   82.99   10.00
  -4  -8  -1   75.89    8.10
   4  -8   1   75.59    8.00
   4  -8   1   72.29    6.90
  -4   8  -1   67.79    9.00
   4   8   1   81.79    8.30
   4   8   1   91.89   10.30
  -4   8  -1   75.29    7.10
   4   8   1   77.29    8.60
   4   8   1   79.39    8.90
  -4   8  -1   80.49    8.70
   4   8   1   68.39    8.70
  -4   8  -1   71.89    9.30
  -4   8  -1   67.19    8.60
   5  -8   1   18.30    7.30
  -5  -8  -1   20.10    7.80
  -5  -8  -1   23.00    5.90
  -5  -8  -1   30.60    7.10
   5  -8   1   17.30    7.10
   5  -8   1   14.10    6.70
   5  -8   1   23.10    7.20
   5  -8   1   24.20    4.60
  -5  -8  -1   20.70    5.70
  -5  -8  -1   33.20    8.00
  -5   8  -1   20.40    6.00
   5   8   1   30.30    7.50
   5   8   1   14.50    5.80
  -5   8  -1   21.40    7.20
  -5   8  -1   24.60    7.30
   5   8   1   32.40    7.50
  -5   8  -1   27.90    7.20
   5   8   1   21.90    5.20
   5   8   1   19.60    6.20
   5   8   1   21.70    7.30
  -5   8  -1   11.70    5.30
   6  -8   1   96.59   12.60
  -6  -8  -1   88.89   11.50
  -6  -8  -1   93.79   11.00
   6  -8   1   90.39   11.00
   6  -8   1   86.59    8.50
   6  -8   1   83.69   10.40
  -6  -8  -1   92.79   12.80
  -6  -8  -1   76.19   10.80
   6   8   1  111.19   13.00
  -6   8  -1   78.69   10.90
   6   8   1   73.89   11.20
  -6   8  -1   88.99   10.70
   6   8   1  100.49   10.20
   6   8   1   92.99   11.30
  -6   8  -1   87.89   11.10
  -6   8  -1   80.79   11.50
  -6   8  -1   94.09    9.90
   7  -8   1  114.09   17.80
  -7  -8  -1  115.49   14.30
  -7  -8  -1  123.59   14.10
   7  -8   1  125.29   15.40
   7  -8   1  109.29   14.40
  -7  -8  -1  110.69   13.50
  -7  -8  -1  140.39   14.90
  -7  -8  -1  136.89   16.20
   7  -8   1  140.49   14.80
   7  -8   1  129.39   15.70
  -7   8  -1  118.69   14.60
   7   8   1  131.99   12.60
  -7   8  -1  152.58   15.80
  -7   8  -1  119.49   14.40
   7   8   1  126.19   13.40
   7   8   1  126.09   14.90
  -7   8  -1  120.39   12.80
   7   8   1  156.88   14.90
   7   8   1  133.49   15.30
  -7   8  -1  160.58   14.50
  -8  -8  -1   29.10   11.70
   8  -8   1   20.00    7.20
   8  -8   1   32.40   11.50
   8  -8   1   26.90    9.60
  -8  -8  -1   25.00    9.60
  -8  -8  -1   29.70   12.10
  -8  -8  -1   37.50    9.30
   8  -8   1   28.00   11.10
   8  -8   1   29.90   10.40
   8   8   1   32.90    9.90
   8   8   1   24.70    8.10
  -8   8  -1   31.30   12.80
   8   8   1   14.70    9.80
  -8   8  -1   39.50    9.10
   8   8   1   23.70   12.90
  -8   8  -1   22.20   10.10
  -8   8  -1   24.00   11.70
   8   8   1    4.90    8.20
   9  -8   1   31.40   13.50
  -9  -8  -1   10.10   10.40
  -9  -8  -1   10.10   12.60
   9  -8   1   23.10   11.00
  -9  -8  -1   10.50   10.60
   9  -8   1   13.40    7.30
  -9  -8  -1   31.80   13.50
   9  -8   1   23.60   11.50
   9  -8   1   14.70   13.30
  -9  -8  -1   18.90   12.10
  -9   8  -1   26.60   13.90
   9   8   1    0.40   10.90
  -9   8  -1   17.90   11.80
   9   8   1    1.20   13.60
   9   8   1   31.00   10.60
  -9   8  -1   20.40   10.10
   9   8   1   26.40   12.40
  -9   8  -1   20.10   12.80
  -9   8  -1   26.20   10.50
   9   8   1   19.00   11.50
 -10  -8  -1   55.59   17.40
 -10  -8  -1   18.70   16.20
 -10  -8  -1   38.80   15.20
  10  -8   1   36.00   19.00
  10  -8   1   -0.30   15.90
 -10  -8  -1   53.59   15.90
  10  -8   1   50.19   13.30
  10  -8   1   39.20   14.60
 -10   8  -1   35.40   13.60
  10   8   1   52.49   16.20
  10   8   1   30.40   14.90
  10   8   1   26.30   14.60
 -10   8  -1   28.00   14.90
  10   8   1   53.49   15.40
 -10   8  -1   33.60   13.70
  10   8   1   43.20   20.10
 -10   8  -1   25.90   17.30
 -10   8  -1   34.70   15.70
  10   8   1   26.90   12.40
  10  -9  -1    1.00   16.10
  10  -9  -1    9.10   15.00
  10  -9  -1   -4.00   18.40
 -10  -9   1  -20.00   10.90
 -10  -9   1   29.90   17.50
 -10  -9   1    7.30   17.10
 -10  -9   1    3.60   12.60
  10  -9  -1   -3.70   13.60
  10   9  -1   26.80   14.20
  10   9  -1   15.40   15.30
 -10   9   1    4.20   13.90
 -10   9   1   -2.50   11.50
 -10   9   1   -6.40   18.10
  10   9  -1   -2.20   12.00
 -10   9   1   22.00   12.50
  10   9  -1    1.20   12.00
  -9  -9   1   -8.30   12.40
   9  -9  -1   -4.40   11.00
  -9  -9   1    7.10   10.30
  -9  -9   1    2.90   12.30
  -9  -9   1   -2.00    9.90
   9  -9  -1    7.20   11.40
  -9  -9   1   -7.20   10.70
   9  -9  -1   -2.40    9.70
   9  -9  -1  -18.40   11.50
  -9   9   1   -7.70   11.30
  -9   9   1   12.70   11.50
   9   9  -1   10.50   10.30
  -9   9   1   13.40   12.70
   9   9  -1   21.50   14.90
  -9   9   1    3.60   11.60
   9   9  -1    7.50   12.00
   9   9  -1   -1.60   11.10
  -9   9   1   -7.20   13.90
   9   9  -1   -5.50   11.40
  -8  -9   1    6.20   10.90
  -8  -9   1  -16.60    8.40
  -8  -9   1    7.80    9.40
   8  -9  -1   18.50   10.00
   8  -9  -1   13.70   12.20
  -8  -9   1   -4.60    5.80
   8  -9  -1   -0.90    9.00
  -8   9   1    0.20    8.60
   8   9  -1   -5.60    8.20
  -8   9   1    7.90   11.60
   8   9  -1   12.70    9.00
   8   9  -1    8.50    9.80
  -8   9   1    7.70   10.20
   8   9  -1   15.90    9.10
  -8   9   1    5.80    9.80
  -8   9   1    7.00    9.40
  -7  -9   1   95.79   12.80
  -7  -9   1   84.79   12.90
  -7  -9   1   86.59   12.60
   7  -9  -1  108.59   13.40
  -7  -9   1  100.79   13.90
   7  -9  -1  117.49   15.20
   7  -9  -1   93.59   14.00
   7  -9  -1  114.49   13.30
  -7  -9   1   96.29   12.80
  -7   9   1  124.29   14.70
   7   9  -1  104.99   12.40
  -7   9   1  105.69   12.20
  -7   9   1  139.79   16.00
  -7   9   1   92.29   12.80
  -7   9   1   98.79   12.60
   7   9  -1  133.59   14.90
   7   9  -1  100.49   12.50
   7   9  -1  114.29   12.40
   6  -9  -1   -1.80    7.20
  -6  -9   1    8.10    6.50
   6  -9  -1    3.10    6.20
   6  -9  -1   -3.90    7.00
  -6  -9   1   -4.10    7.00
  -6  -9   1    4.00    5.00
  -6  -9   1   -4.40    6.40
   6  -9  -1   15.30    8.00
  -6   9   1    8.60    6.60
  -6   9   1    9.10    7.90
   6   9  -1    2.90    5.90
   6   9  -1    1.50    5.70
   6   9  -1    7.20    8.00
  -6   9   1   -0.60    6.00
  -6   9   1    7.50    7.80
   6   9  -1    5.80    5.70
   6   9  -1   -6.00    6.70
   6   9  -1    3.80    5.60
  -6   9   1    2.60    6.80
  -5  -9   1  297.37   16.20
  -5  -9   1  280.07   16.00
  -5  -9   1  275.87   17.80
   5  -9  -1  280.37   16.20
   5  -9  -1  269.77   17.00
  -5  -9   1  272.07   16.20
  -5  -9   1  246.08   14.90
   5  -9  -1  250.27   15.30
  -5   9   1  275.87   14.70
  -5   9   1  261.77   15.90
  -5   9   1  254.87   16.00
   5   9  -1  300.07   16.50
  -5   9   1  255.37   15.20
   5   9  -1  264.17   15.10
   5   9  -1  286.57   16.60
   5   9  -1  268.87   14.90
  -5   9   1  257.17   17.20
   5   9  -1  276.37   16.10
   4  -9  -1  663.83   28.20
   4  -9  -1  743.63   28.40
  -4  -9   1  680.43   27.30
   4  -9  -1  717.83   28.50
  -4  -9   1  682.23   27.20
  -4  -9   1  692.23   27.30
   4  -9  -1  702.63   27.80
  -4  -9   1  678.23   26.90
  -4  -9   1  663.73   25.90
  -4  -9   1  756.82   29.10
   4   9  -1  675.33   27.80
  -4   9   1  664.73   28.00
   4   9  -1  713.93   27.10
  -4   9   1  683.83   26.10
   4   9  -1  702.53   26.30
   4   9  -1  687.73   26.50
   4   9  -1  665.93   26.70
  -4   9   1  712.03   27.90
  -4   9   1  682.23   27.70
  -4   9   1  686.93   27.70
  -3  -9   1  334.27   15.40
  -3  -9   1  319.07   15.60
   3  -9  -1  325.57   16.70
   3  -9  -1  321.77   16.60
  -3  -9   1  338.87   16.10
   3  -9  -1  335.57   16.50
  -3  -9   1  314.17   15.00
  -3  -9   1  313.97   15.00
  -3  -9   1  346.27   15.40
   3  -9  -1  330.77   16.30
  -3   9   1  331.77   16.10
   3   9  -1  348.97   15.40
   3   9  -1  318.37   16.20
  -3   9   1  334.57   16.10
  -3   9   1  343.67   16.80
  -3   9   1  310.77   12.80
  -3   9   1  319.47   16.50
   3   9  -1  302.37   15.20
   3   9  -1  343.37   14.90
  -2  -9   1   16.10    4.70
  -2  -9   1   12.90    4.30
  -2  -9   1   18.40    4.70
   2  -9  -1   11.50    4.10
   2  -9  -1   11.10    5.20
  -2  -9   1   11.50    4.50
   2  -9  -1    8.20    4.20
   2  -9  -1    8.10    3.90
  -2  -9   1   14.50    4.50
   2   9  -1   10.80    4.10
  -2   9   1   16.20    5.00
   2   9  -1   17.50    4.30
  -2   9   1   13.90    5.60
   2   9  -1   11.90    4.70
  -2   9   1    9.10    4.90
   2   9  -1   10.40    3.90
   2   9  -1   14.30    4.40
  -2   9   1   16.50    4.50
  -2   9   1    8.20    3.60
  -1  -9   1 1169.28   40.10
  -1  -9   1 1207.88   40.00
   1  -9  -1 1193.58   40.90
  -1  -9   1 1233.18   40.10
   1  -9  -1 1221.28   40.60
   1  -9  -1 1191.38   40.60
  -1  -9   1 1221.78   40.10
  -1   9   1 1224.58   41.10
  -1   9   1 1225.08   40.50
  -1   9   1 1178.58   40.50
   1   9  -1 1199.98   40.10
   1   9  -1 1248.58   39.70
   1   9  -1 1211.68   39.70
   1   9  -1 1168.28   39.30
   1   9  -1 1229.18   40.10
  -1   9   1 1228.08   40.60
   0  -9   1   -2.60    3.70
   0  -9   1    2.40    3.70
   0  -9  -1   -0.60    3.40
   0  -9   1   -0.80    3.50
   0  -9   1   -2.70    3.30
   0  -9  -1    1.70    3.10
   0  -9  -1    5.90    4.50
   0  -9  -1    1.50    2.90
   0   9   1    2.40    3.80
   0   9   1    0.10    3.10
   0   9  -1    0.00    2.80
   0   9   1    6.80    4.20
   0   9  -1    5.10    3.10
   0   9   1   -1.40    3.40
   0   9  -1   -0.60    3.20
   0   9  -1    0.80    3.30
   0   9  -1    1.30    3.20
  -1  -9  -1  250.97   12.70
  -1  -9  -1  264.37   13.10
  -1  -9  -1  234.28   12.40
   1  -9   1  248.28   12.70
   1  -9   1  240.48   12.60
   1  -9   1  250.07   12.40
   1  -9   1  225.38   12.10
  -1   9  -1  233.58   12.40
  -1   9  -1  244.88   12.70
   1   9   1  247.78   12.20
   1   9   1  238.98   11.80
  -1   9  -1  251.27   12.10
   1   9   1  248.88   12.30
  -1   9  -1  243.98   12.10
   1   9   1  238.48   12.10
  -1   9  -1  250.57   12.20
   1   9   1  242.28   12.60
   2  -9   1  356.96   16.70
  -2  -9  -1  377.96   16.80
   2  -9   1  361.86   16.60
  -2  -9  -1  379.96   16.90
   2  -9   1  354.56   16.70
   2  -9   1  370.96   16.60
  -2  -9  -1  371.86   16.50
  -2  -9  -1  352.66   16.50
   2   9   1  368.36   17.00
   2   9   1  368.66   16.30
   2   9   1  365.66   16.90
  -2   9  -1  383.76   16.40
   2   9   1  365.86   16.10
   2   9   1  365.76   16.70
  -2   9  -1  362.16   15.60
  -2   9  -1  356.76   16.50
  -2   9  -1  378.46   16.40
  -2   9  -1  356.26   16.60
  -3  -9  -1 1093.29   38.50
  -3  -9  -1 1110.89   38.80
  -3  -9  -1 1064.59   38.20
  -3  -9  -1 1103.39   38.40
  -3  -9  -1 1083.29   36.10
  -3  -9  -1 1193.78   40.10
   3  -9   1 1124.99   38.70
   3  -9   1 1085.79   38.90
   3  -9   1 1115.39   38.80
   3  -9   1 1063.79   38.40
  -3   9  -1 1081.59   35.70
   3   9   1 1058.79   39.10
  -3   9  -1 1121.19   39.10
  -3   9  -1 1064.59   36.30
   3   9   1 1067.59   37.70
  -3   9  -1 1106.59   38.10
   3   9   1 1112.49   38.60
   3   9   1 1127.69   38.30
  -3   9  -1 1081.99   38.20
  -3   9  -1 1121.49   38.90
  -4  -9  -1  214.58   12.60
  -4  -9  -1  200.68   13.70
   4  -9   1  207.08   13.40
  -4  -9  -1  208.68   13.70
  -4  -9  -1  219.28   14.80
   4  -9   1  209.28   13.80
   4  -9   1  198.58   10.80
   4  -9   1  201.78   14.10
   4  -9   1  207.58   13.00
  -4  -9  -1  192.78   13.30
  -4   9  -1  214.08   13.40
  -4   9  -1  205.48   11.00
   4   9   1  178.08   12.00
   4   9   1  236.68   14.10
   4   9   1  214.98   14.50
   4   9   1  205.18   13.00
  -4   9  -1  212.58   14.10
  -4   9  -1  219.68   13.20
   4   9   1  207.38   13.00
  -4   9  -1  204.08   13.30
  -5  -9  -1  272.97   16.10
  -5  -9  -1  255.57   16.20
  -5  -9  -1  219.28   15.60
   5  -9   1  242.98   15.80
   5  -9   1  266.27   17.10
  -5  -9  -1  259.07   16.20
   5  -9   1  260.17   12.60
   5  -9   1  272.07   17.00
  -5  -9  -1  234.38   14.90
   5   9   1  242.68   14.70
  -5   9  -1  262.37   16.70
   5   9   1  255.47   16.00
   5   9   1  266.07   17.40
   5   9   1  307.27   15.80
  -5   9  -1  274.57   16.20
   5   9   1  224.68   14.90
  -5   9  -1  265.07   13.40
  -5   9  -1  267.97   16.90
  -5   9  -1  238.68   15.60
   6  -9   1  201.58   11.20
  -6  -9  -1  179.58   16.20
  -6  -9  -1  209.78   16.10
   6  -9   1  199.78   16.30
   6  -9   1  199.38   16.10
  -6  -9  -1  212.88   15.90
   6  -9   1  209.68   16.40
  -6  -9  -1  188.28   15.50
   6  -9   1  203.88   15.00
  -6  -9  -1  179.38   15.50
  -6   9  -1  204.28   20.40
  -6   9  -1  144.09   15.80
   6   9   1  189.88   16.10
   6   9   1  194.58   16.80
  -6   9  -1  207.58   16.30
   6   9   1  210.08   15.50
   6   9   1  220.08   16.10
   6   9   1  201.48   13.10
   6   9   1  198.48   14.40
  -6   9  -1  207.38   13.50
   7  -9   1   79.49   12.80
   7  -9   1   83.89   15.40
  -7  -9  -1   45.10   11.20
   7  -9   1  100.59   13.70
  -7  -9  -1   82.79   17.20
  -7  -9  -1   88.89   12.80
   7  -9   1   92.09    8.60
  -7  -9  -1   94.99   13.30
  -7  -9  -1  106.39   14.40
  -7   9  -1   80.09   11.50
  -7   9  -1   80.49   12.40
   7   9   1   75.09   12.50
   7   9   1   75.09   12.40
  -7   9  -1   97.19   15.00
   7   9   1   96.29   11.10
  -7   9  -1   82.39   10.70
   7   9   1   93.09   13.10
  -7   9  -1   85.79   12.10
   7   9   1   79.39   11.10
   8  -9   1    6.30   10.90
  -8  -9  -1  -16.50    8.30
   8  -9   1   10.40   11.20
  -8  -9  -1    8.70   11.60
  -8  -9  -1    4.60    9.10
   8  -9   1   46.10   12.60
  -8  -9  -1    9.60   11.10
   8  -9   1    6.20    9.50
  -8  -9  -1  -11.90    8.90
   8   9   1    2.40    8.10
   8   9   1   14.60    9.90
  -8   9  -1    3.00    7.80
  -8   9  -1    9.00   11.10
  -8   9  -1    1.10    8.70
   8   9   1  -12.90    8.80
  -8   9  -1    7.20    8.30
   8   9   1   21.20   10.00
   9  -9   1    4.90   12.50
  -9  -9  -1   -4.20   12.10
   9  -9   1   12.80   13.20
   9  -9   1    1.30   19.40
  -9  -9  -1   18.60   14.30
  -9  -9  -1   21.30   12.40
  -9  -9  -1    0.50   11.20
  -9  -9  -1    2.00    9.90
   9  -9   1   56.19   16.40
  -9   9  -1   27.00   13.00
  -9   9  -1    6.40   13.10
   9   9   1  -11.00   11.50
  -9   9  -1    9.70   11.60
   9   9   1   20.10   12.40
  -9   9  -1   20.20   10.40
  -9   9  -1   13.40   12.60
   9   9   1   24.90   14.60
   9   9   1   32.70   11.00
   9   9   1   26.60   11.70
   9   9   1   11.50   10.00
  10  -9   1   13.20   14.60
 -10  -9  -1    7.30   11.30
  10  -9   1   14.50   12.00
 -10  -9  -1   27.30   18.80
 -10  -9  -1  -15.30   13.60
 -10  -9  -1   19.60   17.40
  10  -9   1   31.80   15.30
 -10   9  -1   13.40   20.20
 -10   9  -1    1.90   16.70
 -10   9  -1  -12.20   13.00
  10   9   1    7.80   15.50
 -10   9  -1    3.90   12.80
  10   9   1   37.70   16.00
 -10   9  -1    5.10   15.50
  10   9   1   35.80   15.00
  10 -10  -1   58.19   16.90
 -10 -10   1   40.40   17.80
 -10 -10   1    7.70   18.80
  10 -10  -1   16.60   16.10
  10 -10  -1   -5.10   20.30
 -10 -10   1   33.70   15.00
 -10 -10   1   45.50   14.90
 -10  10   1   77.99   17.40
  10  10  -1   34.50   14.70
  10  10  -1   48.90   15.10
 -10  10   1   18.00   18.60
  10  10  -1   38.40   17.90
 -10  10   1   39.40   14.40
  10  10  -1   29.90   13.50
 -10  10   1   24.90   13.60
   9 -10  -1   15.20   14.60
   9 -10  -1   18.00   13.50
   9 -10  -1  -15.40   12.10
  -9 -10   1   -1.80   12.90
  -9 -10   1    0.90   11.80
  -9 -10   1    3.00   10.30
   9 -10  -1   -9.30   11.50
  -9 -10   1    1.60   10.80
  -9 -10   1    4.40   11.90
   9  10  -1    0.10   11.70
   9  10  -1   12.90   10.10
  -9  10   1   -8.80   13.00
  -9  10   1  -10.50   10.90
   9  10  -1  -12.70   11.20
  -9  10   1   17.70   12.30
  -9  10   1  -16.80   11.50
   9  10  -1   28.20   11.40
  -9  10   1   -2.80   12.60
  -8 -10   1   -3.60    9.30
   8 -10  -1   -5.90    7.10
  -8 -10   1   -8.50   11.60
  -8 -10   1    7.30   11.10
  -8 -10   1   -0.80    8.70
   8 -10  -1   -2.90   10.30
   8 -10  -1   10.20    9.50
  -8 -10   1    7.30   11.70
   8 -10  -1    7.20   11.40
  -8  10   1   13.60    9.80
   8  10  -1   11.40    9.90
   8  10  -1   -6.10   10.50
   8  10  -1   -8.20    8.70
  -8  10   1   19.10   10.80
   8  10  -1   -3.30    7.80
  -8  10   1    0.30    8.30
  -8  10   1   24.20   12.10
  -8  10   1    6.00    7.60
   8  10  -1   -2.20    8.30
   7 -10  -1  137.09   16.20
  -7 -10   1  113.49   14.40
   7 -10  -1   78.99   16.80
   7 -10  -1   94.59   15.50
  -7 -10   1  105.29   13.80
  -7 -10   1   97.89   12.80
  -7 -10   1  114.09   20.10
   7 -10  -1  113.09   14.00
  -7 -10   1  109.79   13.20
   7  10  -1  117.29   15.20
  -7  10   1   95.29   16.70
   7  10  -1  105.49   13.00
  -7  10   1  112.59   15.30
  -7  10   1  140.29   15.90
  -7  10   1  128.39   12.90
   6 -10  -1   34.50    9.30
  -6 -10   1   36.50    9.10
   6 -10  -1   20.30    9.20
   6 -10  -1   42.40    8.80
  -6 -10   1   27.30   10.20
  -6 -10   1   30.60    8.40
  -6 -10   1   39.10    9.20
  -6 -10   1   21.70    7.20
  -6  10   1   37.10    9.00
   6  10  -1   40.60    9.10
  -6  10   1   41.00    8.70
   6  10  -1   24.00    8.30
   6  10  -1   33.20    7.90
  -6  10   1   22.40   11.70
  -6  10   1   42.80    9.60
   6  10  -1   39.10    8.20
  -6  10   1   32.20    7.90
   6  10  -1   33.90    8.30
   5 -10  -1   15.30    7.00
  -5 -10   1   20.40    8.40
   5 -10  -1   18.80    7.90
   5 -10  -1   23.70    6.90
  -5 -10   1    6.80    6.00
  -5 -10   1   15.50    6.60
  -5 -10   1   15.30    7.50
  -5 -10   1   20.30    6.90
   5  10  -1   13.30    6.00
  -5  10   1   21.70    5.90
  -5  10   1   11.30    5.50
   5  10  -1   18.90    7.90
  -5  10   1   21.80    8.30
  -5  10   1   24.90    7.50
   5  10  -1   21.20    6.20
  -5  10   1   12.10    7.00
   5  10  -1   18.80    5.80
   5  10  -1   14.90    7.20
  -4 -10   1  296.67   16.10
  -4 -10   1  310.17   15.60
  -4 -10   1  290.17   15.20
   4 -10  -1  292.77   16.30
   4 -10  -1  324.77   17.30
  -4 -10   1  308.37   16.40
  -4 -10   1  311.27   15.80
   4 -10  -1  331.97   17.80
  -4 -10   1  297.87   17.50
   4 -10  -1  281.17    9.70
   4 -10  -1  303.47   16.10
  -4  10   1  312.37   16.90
  -4  10   1  301.47   16.80
  -4  10   1  278.67   16.10
   4  10  -1  288.17   15.40
   4  10  -1  325.67   16.50
  -4  10   1  322.07   15.10
   4  10  -1  328.47   15.50
  -4  10   1  283.37   17.20
   4  10  -1  266.47   17.00
   3 -10  -1   24.60    6.40
  -3 -10   1   28.70    6.20
  -3 -10   1   30.70    6.40
  -3 -10   1   31.90    6.60
   3 -10  -1   16.40    6.50
  -3 -10   1   26.90    6.30
   3 -10  -1   28.00    6.70
  -3 -10   1   19.80    6.10
   3 -10  -1   25.80    7.10
  -3 -10   1   29.30    5.60
   3  10  -1   24.50    5.60
   3  10  -1   31.40    6.50
  -3  10   1   31.10    7.10
  -3  10   1   23.40    4.20
   3  10  -1   26.70    5.40
   3  10  -1   24.50    5.40
  -3  10   1   22.00    6.20
   3  10  -1   27.70    6.20
  -3  10   1   19.70    6.10
  -3  10   1   19.10    7.20
   2 -10  -1   29.60    6.20
   2 -10  -1   31.90    5.90
  -2 -10   1   35.60    6.20
   2 -10  -1   40.40    6.80
  -2 -10   1   35.10    6.20
  -2 -10   1   35.60    6.10
  -2 -10   1   31.40    6.10
   2 -10  -1   34.30    6.10
  -2  10   1   37.00    5.70
   2  10  -1   43.50    6.50
  -2  10   1   33.50    5.50
   2  10  -1   34.00    5.60
   2  10  -1   31.00    5.20
  -2  10   1   33.30    6.10
   2  10  -1   34.80    5.60
   2  10  -1   40.60    6.20
  -2  10   1   37.60    6.50
  -2  10   1   26.80    6.20
  -1 -10   1  169.88   10.10
   1 -10  -1  166.28   11.10
  -1 -10   1  170.88   10.50
   1 -10  -1  190.68   11.40
  -1 -10   1  191.18   10.80
   1 -10  -1  173.88   11.50
  -1 -10   1  173.08   10.80
   1 -10  -1  181.78   11.70
   1  10  -1  186.48   10.30
  -1  10   1  185.88   11.20
   1  10  -1  198.98   11.20
   1  10  -1  179.78   10.10
   1  10  -1  185.08   10.50
  -1  10   1  177.98   11.30
  -1  10   1  184.08   11.10
   1  10  -1  170.48   10.90
  -1  10   1  189.38   11.90
   0 -10  -1  396.76   17.40
   0 -10  -1  386.86   17.30
   0 -10  -1  391.96   17.50
   0 -10   1  405.76   17.10
   0 -10   1  420.36   17.60
   0 -10   1  423.26   17.60
   0 -10  -1  414.86   17.80
   0 -10   1  380.66   17.10
   0  10  -1  414.96   17.70
   0  10   1  380.26   17.10
   0  10  -1  400.76   16.90
   0  10   1  407.46   17.30
   0  10  -1  417.06   16.80
   0  10  -1  403.56   16.10
   0  10   1  410.36   17.40
   0  10  -1  401.96   16.90
   0  10   1  399.66   17.50
  -1 -10  -1    3.90    4.40
   1 -10   1    3.30    4.30
  -1 -10  -1   -4.60    4.00
   1 -10   1   -0.60    4.00
  -1 -10  -1   -2.20    3.70
   1 -10   1   -2.50    4.30
   1 -10   1    5.50    4.50
   1  10   1   -1.90    3.20
   1  10   1   -0.50    3.10
  -1  10  -1    3.90    4.30
   1  10   1    2.10    4.10
   1  10   1    0.80    3.90
  -1  10  -1   -3.90    3.40
  -1  10  -1   -5.80    3.40
  -1  10  -1    3.50    4.30
   1  10   1    7.50    4.90
  -1  10  -1   -0.50    4.50
   2 -10   1   70.69    8.10
   2 -10   1   72.39    8.50
  -2 -10  -1   69.99    8.50
  -2 -10  -1   73.89    8.10
  -2 -10  -1   76.99    8.50
   2 -10   1   70.59    8.40
   2 -10   1   68.19    8.70
  -2 -10  -1   71.19    8.60
  -2  10  -1   69.49    7.80
   2  10   1   73.49    8.50
   2  10   1   74.59    8.70
  -2  10  -1   72.19    8.00
  -2  10  -1   70.99    7.30
   2  10   1   83.49    8.10
   2  10   1   63.39    7.80
   2  10   1   82.79    8.80
  -2  10  -1   81.29    7.70
  -2  10  -1   85.49    8.30
   3 -10   1    1.60    5.10
   3 -10   1    2.40    5.70
  -3 -10  -1    3.40    4.60
  -3 -10  -1    8.40    5.20
  -3 -10  -1    4.50    5.50
  -3 -10  -1   -8.40    4.80
   3 -10   1   -5.30    4.50
  -3 -10  -1    4.20    3.60
   3 -10   1   -5.50    3.40
   3  10   1    3.20    4.70
   3  10   1   -2.30    4.00
  -3  10  -1   -2.90    4.00
  -3  10  -1    1.90    5.60
  -3  10  -1   -0.10    5.40
  -3  10  -1    1.30    3.30
   3  10   1   -1.40    5.40
  -3  10  -1    2.40    4.00
   3  10   1    8.20    5.80
   3  10   1   -0.60    4.70
  -3  10  -1   -2.50    4.30
  -4 -10  -1   32.90    7.90
  -4 -10  -1   26.30    6.90
   4 -10   1   35.70    8.10
  -4 -10  -1   30.50    6.40
  -4 -10  -1   19.70    6.80
   4 -10   1   17.30    7.10
  -4 -10  -1   23.90    7.00
   4 -10   1   28.50    7.90
   4 -10   1   24.80    6.90
  -4  10  -1   12.60    7.10
   4  10   1   25.90    6.70
  -4  10  -1   32.20    5.30
  -4  10  -1   24.70    6.90
  -4  10  -1   27.90    7.00
   4  10   1   24.30    7.10
  -4  10  -1   14.80    6.90
   4  10   1   17.60    6.30
   4  10   1   28.10    7.60
  -5 -10  -1  759.32   31.00
  -5 -10  -1  775.62   32.90
   5 -10   1  715.33   30.80
  -5 -10  -1  764.42   31.40
   5 -10   1  778.42   31.90
  -5 -10  -1  734.93   30.40
   5 -10   1  743.83   31.00
  -5 -10  -1  729.93   31.20
   5 -10   1  751.42   26.90
   5  10   1  783.82   30.20
  -5  10  -1  764.22   30.90
   5  10   1  710.83   31.30
  -5  10  -1  779.42   31.90
   5  10   1  736.03   31.20
  -5  10  -1  725.83   30.80
  -5  10  -1  762.12   30.70
  -5  10  -1  757.22   27.90
   5  10   1  765.12   31.00
   5  10   1  747.03   32.20
  -6 -10  -1  191.78   14.70
  -6 -10  -1  204.08   15.40
   6 -10   1  240.48   17.30
  -6 -10  -1  217.18   18.40
  -6 -10  -1  203.78   17.00
   6 -10   1  190.38   16.80
   6 -10   1  216.18   11.80
   6 -10   1  197.48   15.10
   6 -10   1  201.18   17.60
  -6 -10  -1  194.18   16.20
  -6  10  -1  190.58   16.40
  -6  10  -1  225.28   15.70
  -6  10  -1  220.98   16.00
   6  10   1  203.58   15.10
   6  10   1  219.88   15.60
  -6  10  -1  230.98   16.40
   6  10   1  208.98   15.50
   6  10   1  216.78   16.70
   6  10   1  228.78   16.20
  -6  10  -1  200.28   13.50
   7 -10   1   -1.20    5.40
  -7 -10  -1   -2.70   10.10
   7 -10   1    9.90    9.50
   7 -10   1  -16.30    8.70
  -7 -10  -1   13.60   10.00
  -7 -10  -1    4.60    8.70
   7 -10   1    8.90    7.50
  -7 -10  -1    4.00    7.70
  -7  10  -1    7.00    7.70
  -7  10  -1    2.50    7.90
   7  10   1   -1.90    8.60
   7  10   1   -4.40    6.90
  -7  10  -1    2.20    6.70
   7  10   1   -2.60    6.70
   7  10   1  -15.00    7.90
  -7  10  -1   -3.30    9.10
  -8 -10  -1   -0.50   10.30
   8 -10   1   -4.00   10.30
  -8 -10  -1  -22.60    9.80
  -8 -10  -1    7.80   11.90
   8 -10   1   -8.30    8.20
   8 -10   1   28.60    9.80
  -8 -10  -1  -14.00   11.20
   8 -10   1    7.30    9.10
   8 -10   1   -3.50   12.00
  -8 -10  -1  -13.10    9.60
   8  10   1   -4.10    8.60
   8  10   1    4.70    8.30
   8  10   1    6.50   10.20
  -8  10  -1    4.40   10.70
  -8  10  -1    7.80    9.30
  -8  10  -1    9.60    7.80
   8  10   1   16.90   10.70
  -8  10  -1   -2.80    7.80
  -8  10  -1   24.80   10.90
  -9 -10  -1   39.30   12.80
   9 -10   1   36.00   13.90
   9 -10   1   17.20   15.80
   9 -10   1   62.99   15.00
  -9 -10  -1   37.30   14.70
  -9 -10  -1   45.40   13.80
  -9 -10  -1   30.70   15.50
  -9 -10  -1   26.70   13.80
   9 -10   1   12.30   12.30
  -9  10  -1   56.69   14.60
   9  10   1   37.90   12.80
  -9  10  -1   53.89   13.70
   9  10   1   30.00   14.30
   9  10   1   25.40   12.60
   9  10   1   32.20   10.80
  -9  10  -1   42.20   13.80
   9  10   1   52.79   13.30
   9  10   1   36.70   14.30
  -9  10  -1   51.39   13.10
  -9  10  -1   36.00   11.10
   9 -11  -1   11.00   13.70
  -9 -11   1   -9.60   11.10
   9 -11  -1  -14.10   13.70
  -9 -11   1   -4.00   13.30
   9 -11  -1   23.70   16.70
  -9 -11   1  -10.10   14.70
  -9 -11   1    8.50   12.40
  -9 -11   1   28.90   14.20
   9 -11  -1   -0.10   12.40
  -9  11   1    5.80   11.00
   9  11  -1  -17.70   12.00
  -9  11   1   13.20   15.20
  -9  11   1  -13.60   13.80
   9  11  -1   -2.70   10.30
  -9  11   1    3.80   12.30
   9  11  -1   23.00   12.90
   9  11  -1   22.70   12.10
   9  11  -1   27.30   17.50
   8 -11  -1  -13.00   10.80
  -8 -11   1  -14.90   11.30
  -8 -11   1  -31.40   11.00
  -8 -11   1   10.30    9.80
  -8 -11   1    0.90    9.20
   8 -11  -1  -16.50   11.10
   8 -11  -1   18.50   11.90
   8 -11  -1    4.50   10.90
  -8 -11   1  -18.60    9.10
  -8  11   1    0.00    7.90
  -8  11   1   14.90   13.10
  -8  11   1    3.30    9.30
  -8  11   1    9.40   10.50
   8  11  -1   10.60    8.70
   8  11  -1  -13.70   11.40
  -8  11   1    5.00    8.90
   8  11  -1  -16.30    8.60
   8  11  -1   -1.10   10.10
   7 -11  -1   17.60    9.90
  -7 -11   1   13.00   10.30
   7 -11  -1   43.20   12.70
  -7 -11   1   28.60   10.00
   7 -11  -1   22.60   10.20
  -7 -11   1   12.20    9.00
  -7 -11   1   11.50   10.20
  -7 -11   1   24.60   10.30
  -7  11   1   26.70   11.00
   7  11  -1   27.80    8.80
  -7  11   1   33.10   10.30
   7  11  -1   25.00    8.80
   7  11  -1   27.30    9.70
  -7  11   1   20.30    7.70
  -7  11   1   -1.20    9.60
   6 -11  -1    9.30    9.50
  -6 -11   1   10.20    8.10
  -6 -11   1    4.40    7.00
   6 -11  -1   11.90    8.10
  -6 -11   1    8.30    7.70
  -6 -11   1    1.20    7.30
   6 -11  -1   11.30    6.80
  -6 -11   1    0.60    6.60
   6 -11  -1   -0.10    5.60
   6  11  -1   19.10   10.00
  -6  11   1    3.60    7.50
  -6  11   1    1.90    9.10
  -6  11   1    3.60    7.40
   6  11  -1   -8.90    6.60
   6  11  -1   -1.10    6.60
  -6  11   1    8.80    6.70
  -6  11   1   -3.90    5.80
   6  11  -1   12.30    8.20
  -5 -11   1    5.60    6.50
  -5 -11   1    3.60    6.00
  -5 -11   1   13.70    6.90
  -5 -11   1   20.90    7.00
   5 -11  -1    9.60    6.20
   5 -11  -1   -2.90    8.60
   5 -11  -1    7.30    5.90
  -5 -11   1    7.20    6.30
   5 -11  -1    9.90    7.00
  -5  11   1   10.70    7.50
   5  11  -1    4.10    7.10
   5  11  -1    2.60    6.70
   5  11  -1    6.90    8.00
  -5  11   1   15.60    7.90
   5  11  -1    3.00    5.80
  -5  11   1    9.40    5.80
  -5  11   1    9.10    7.20
   5  11  -1    8.40    6.30
  -5  11   1    0.60    7.50
   4 -11  -1   91.59   11.60
  -4 -11   1   68.69    9.40
  -4 -11   1   82.19   10.20
   4 -11  -1   68.19    4.20
   4 -11  -1   75.49   10.10
  -4 -11   1   75.89    8.70
   4 -11  -1   86.09   10.50
  -4 -11   1   79.19   10.80
   4 -11  -1   72.39    9.60
  -4 -11   1   69.49    9.10
  -4 -11   1   77.99    9.50
   4  11  -1   73.29    8.80
   4  11  -1   79.29    9.00
  -4  11   1   75.39    8.80
   4  11  -1   78.29    9.80
   4  11  -1   75.79    9.50
  -4  11   1   73.89    9.20
  -4  11   1   78.49   10.10
   4  11  -1   75.69    9.10
  -4  11   1   98.99   10.60
  -4  11   1   91.19   11.40
  -3 -11   1   77.99    8.80
  -3 -11   1   69.99    8.90
   3 -11  -1   84.89   10.40
   3 -11  -1   76.49    9.60
   3 -11  -1   80.69    9.80
  -3 -11   1   67.19    8.00
   3 -11  -1   72.39    8.10
  -3 -11   1   79.49    9.00
  -3 -11   1   72.39    9.00
  -3 -11   1   61.09    8.70
  -3  11   1   84.09   10.60
   3  11  -1   73.09    8.40
   3  11  -1   70.09    8.90
   3  11  -1   72.89    8.10
  -3  11   1   69.69    9.40
  -3  11   1   74.79    9.60
  -3  11   1   80.29    7.30
  -3  11   1   81.59    8.40
   3  11  -1   77.89    9.40
   3  11  -1   82.99    9.90
  -2 -11   1   99.39    9.60
   2 -11  -1   79.99    9.80
   2 -11  -1   98.29   10.30
   2 -11  -1   93.59    9.50
  -2 -11   1   90.99    9.10
  -2 -11   1   98.19    9.20
  -2 -11   1  109.59    9.50
   2 -11  -1   96.09    9.70
  -2  11   1   81.09    9.30
  -2  11   1   87.39   10.20
  -2  11   1   86.99    8.10
   2  11  -1  114.39    9.50
   2  11  -1   88.09    9.10
   2  11  -1   95.69    8.30
  -2  11   1   95.59    9.10
  -2  11   1  103.89   10.40
   2  11  -1   94.49    9.10
   2  11  -1  102.59    8.40
  -1 -11   1   73.19    7.50
  -1 -11   1   88.39    8.60
  -1 -11   1   68.69    8.20
  -1 -11   1   68.89    8.10
   1 -11  -1   71.49    9.20
   1 -11  -1   77.39    8.90
   1 -11  -1   78.89    7.60
   1 -11  -1   65.19    8.60
   1  11  -1   76.19    8.40
   1  11  -1   83.59    7.70
  -1  11   1   80.89    8.50
  -1  11   1   62.39    8.10
   1  11  -1   80.69    7.70
  -1  11   1   73.69    9.10
  -1  11   1   76.99    9.10
   1  11  -1   75.09    8.40
   1  11  -1   56.79    7.10
   0 -11  -1  641.24   25.60
   0 -11   1  628.54   25.00
   0 -11  -1  659.43   25.00
   0 -11   1  645.04   25.20
   0 -11  -1  644.24   25.40
   0 -11  -1  646.44   25.60
   0 -11   1  663.83   25.10
   0 -11   1  657.33   25.10
   0  11   1  639.34   24.90
   0  11   1  672.33   25.60
   0  11  -1  626.94   24.80
   0  11  -1  637.64   25.10
   0  11   1  639.94   24.90
   0  11  -1  648.04   23.50
   0  11   1  616.14   25.40
   0  11  -1  654.23   24.30
   0  11  -1  632.84   24.40
   1 -11   1   11.70    4.50
   1 -11   1    3.70    4.50
   1 -11   1    7.50    4.70
   1 -11   1    1.20    4.50
  -1 -11  -1    2.70    4.40
  -1 -11  -1   -1.90    4.10
  -1 -11  -1   -1.40    4.40
   1  11   1    2.30    4.60
   1  11   1    0.10    3.80
  -1  11  -1    4.10    4.70
   1  11   1    9.50    4.10
  -1  11  -1    5.70    4.30
   1  11   1    4.60    4.30
  -1  11  -1    3.90    4.40
  -1  11  -1   -0.40    5.10
   1  11   1    2.40    4.60
  -2 -11  -1  888.51   32.70
  -2 -11  -1  867.81   32.70
  -2 -11  -1  907.81   33.00
   2 -11   1  894.21   32.80
   2 -11   1  895.01   32.80
   2 -11   1  914.91   33.20
   2 -11   1  901.11   32.80
  -2 -11  -1  883.91   33.00
  -2  11  -1  908.01   33.20
   2  11   1  869.91   32.40
   2  11   1  890.61   32.20
   2  11   1  851.91   32.80
  -2  11  -1  847.32   31.70
   2  11   1  877.61   33.00
   2  11   1  893.71   32.50
  -2  11  -1  863.31   32.40
  -2  11  -1  879.11   32.30
  -2  11  -1  905.31   32.20
  -3 -11  -1    9.40    5.70
  -3 -11  -1    8.70    5.60
  -3 -11  -1   19.10    6.60
  -3 -11  -1    7.10    5.90
  -3 -11  -1   16.20    4.80
   3 -11   1   11.30    6.10
   3 -11   1   13.50    6.00
   3 -11   1   14.10    6.30
   3 -11   1    5.70    6.10
  -3  11  -1    5.50    5.80
  -3  11  -1    9.80    4.60
   3  11   1    8.60    6.20
   3  11   1   23.00    6.00
   3  11   1   11.30    5.20
  -3  11  -1   10.40    5.60
  -3  11  -1    8.00    5.30
   3  11   1    8.90    6.20
  -3  11  -1   12.70    6.30
  -3  11  -1   12.10    4.10
   3  11   1   21.70    6.30
   4 -11   1  374.46   19.20
  -4 -11  -1  360.86   18.90
   4 -11   1  346.17   18.30
  -4 -11  -1  362.26   18.80
  -4 -11  -1  347.57   15.80
   4 -11   1  325.77   18.70
  -4 -11  -1  352.96   18.90
  -4 -11  -1  323.97   19.60
  -4 -11  -1  370.16   18.80
   4 -11   1  379.46   19.70
  -4  11  -1  357.36   18.50
  -4  11  -1  343.97   19.30
  -4  11  -1  357.96   18.10
   4  11   1  318.07   17.70
   4  11   1  329.97   18.40
   4  11   1  376.86   19.00
  -4  11  -1  335.57   15.30
  -4  11  -1  318.07   17.80
   4  11   1  373.66   18.00
  -5 -11  -1   25.20    7.70
  -5 -11  -1   27.30    8.70
   5 -11   1   21.90    7.30
   5 -11   1   16.30    8.10
   5 -11   1   17.90    8.00
   5 -11   1   39.80    9.30
  -5 -11  -1   27.20    8.60
  -5 -11  -1   47.80    9.10
  -5 -11  -1   24.80    9.90
   5  11   1   29.50    8.70
  -5  11  -1   17.10    7.00
   5  11   1   31.40    7.30
  -5  11  -1   27.20    8.20
   5  11   1   32.70    7.60
  -5  11  -1   23.60    8.00
   5  11   1   28.20    9.30
  -5  11  -1   34.20    6.20
   6 -11   1   83.09   13.90
   6 -11   1   94.89   13.50
  -6 -11  -1   84.59   13.50
  -6 -11  -1   95.69   13.10
   6 -11   1   94.39   13.20
  -6 -11  -1   86.79   11.00
  -6 -11  -1   89.09   11.10
  -6 -11  -1   84.79   12.20
   6  11   1   84.99   11.30
   6  11   1   91.09   11.70
  -6  11  -1   91.19   13.00
  -6  11  -1   81.49   11.50
  -6  11  -1   83.79   12.30
  -6  11  -1   87.29   11.90
  -6  11  -1   80.79   10.00
   6  11   1   91.09   12.10
   6  11   1   58.39   12.60
   6  11   1   87.79   12.70
  -7 -11  -1   27.20    9.10
   7 -11   1   12.60    9.30
   7 -11   1   19.90    8.50
  -7 -11  -1    8.80    9.70
  -7 -11  -1   19.50   10.00
  -7 -11  -1    6.70   10.60
  -7 -11  -1   19.10   10.30
   7 -11   1   23.70    9.70
  -7  11  -1   12.40   10.40
   7  11   1   23.90    9.40
   7  11   1   24.10    8.70
   7  11   1   14.80    8.80
  -7  11  -1   12.90    9.30
  -7  11  -1   20.70    7.30
   7  11   1   21.80   10.10
  -7  11  -1   29.50   10.10
   8 -11   1   -8.40   10.40
  -8 -11  -1   -4.60   12.20
  -8 -11  -1  -10.40   10.50
   8 -11   1   10.10   10.50
  -8 -11  -1    2.00    9.20
   8 -11   1   -3.20   10.70
  -8 -11  -1    2.70   11.30
  -8 -11  -1    7.10   11.00
   8 -11   1  -16.90   12.90
  -8  11  -1    6.70   10.90
  -8  11  -1  -22.00    9.90
  -8  11  -1   -8.10    7.50
   8  11   1    3.20    9.20
  -8  11  -1   -8.60    8.70
   8  11   1    9.80   11.10
  -8  11  -1   -1.70    8.10
   8  11   1   -0.60   10.10
   9 -11   1   11.00   12.50
  -9 -11  -1   42.60   16.50
  -9 -11  -1   61.79   17.20
  -9 -11  -1    7.30   11.50
  -9 -11  -1    6.30    9.70
   9 -11   1    4.30   12.20
   9 -11   1   32.10   14.80
  -9 -11  -1   36.40   12.90
   9 -11   1    0.70   12.30
  -9  11  -1   46.00   12.80
   9  11   1   72.99   18.80
  -9  11  -1   31.00   16.10
  -9  11  -1   30.70   14.30
  -9  11  -1   32.40   11.50
   9  11   1   25.00   13.20
   9  11   1    8.10   14.10
   9  11   1    4.30   11.60
   9  11   1   23.40   14.10
  -9  11  -1   27.80   14.20
   9 -12  -1   -5.50   13.00
   9 -12  -1  -21.90   14.10
  -9 -12   1   13.20   16.40
   9 -12  -1    0.10   13.10
  -9 -12   1  -16.70   14.90
  -9 -12   1  -17.60   11.60
   9 -12  -1  -21.20    9.30
  -9 -12   1    4.60   12.80
  -9 -12   1   29.70   16.70
   9  12  -1    8.40   15.30
  -9  12   1    0.40   15.10
  -9  12   1  -16.50   12.80
  -9  12   1    2.30   21.10
  -9  12   1   16.30   13.60
  -9  12   1   46.00   18.70
   9  12  -1   -4.10   12.70
   9  12  -1  -19.90   11.30
   9  12  -1   -5.70   12.90
  -8 -12   1   20.40   10.70
   8 -12  -1   27.80   12.60
   8 -12  -1   -6.90   11.60
  -8 -12   1    8.50   12.60
   8 -12  -1   21.60   14.30
  -8 -12   1   15.30   11.10
  -8 -12   1   10.00   13.20
   8 -12  -1   19.60   12.70
  -8 -12   1   22.30   11.70
  -8  12   1   30.90   11.70
   8  12  -1   23.50   11.00
  -8  12   1    7.60   10.10
   8  12  -1   42.80   10.60
   8  12  -1   35.50   13.00
   8  12  -1   25.00   11.00
  -8  12   1   31.00   10.10
  -8  12   1   25.10   11.60
  -8  12   1   25.90   12.90
   8  12  -1   20.30   10.70
   7 -12  -1   -0.10    9.20
   7 -12  -1   -5.50   10.20
  -7 -12   1   -1.50    8.30
   7 -12  -1    6.20   10.10
   7 -12  -1  -10.60   11.10
  -7 -12   1  -14.60    8.90
  -7 -12   1  -12.20    9.70
  -7 -12   1    3.00    7.70
  -7 -12   1   -4.00   10.30
  -7  12   1    9.30    7.60
  -7  12   1   -7.80    8.40
   7  12  -1    4.50    8.00
   7  12  -1   11.50    9.00
  -7  12   1   -0.50    8.70
  -7  12   1   -3.80    8.30
   7  12  -1   15.70   11.60
   7  12  -1   -8.90    7.60
  -6 -12   1  437.26   24.50
  -6 -12   1  462.65   24.00
  -6 -12   1  437.56   26.50
  -6 -12   1  400.76   29.20
   6 -12  -1  398.46   23.30
   6 -12  -1  446.46   24.60
   6 -12  -1  479.55   26.00
  -6 -12   1  408.96   23.80
  -6  12   1  466.95   24.90
  -6  12   1  468.65   24.60
   6  12  -1  468.95   23.10
   6  12  -1  437.06   24.40
  -6  12   1  468.95   25.90
   6  12  -1  440.96   24.50
  -6  12   1  469.15   22.10
  -6  12   1  461.45   24.10
   6  12  -1  443.96   22.50
  -5 -12   1  129.49   13.30
   5 -12  -1  135.39   14.10
  -5 -12   1  109.89   13.30
   5 -12  -1  119.79   13.80
  -5 -12   1  111.69   11.50
   5 -12  -1  147.89   14.60
  -5 -12   1  116.79   15.70
   5 -12  -1  109.99   12.50
  -5 -12   1  138.69   13.20
   5  12  -1  141.59   12.00
   5  12  -1  148.09   12.10
  -5  12   1  110.99   12.20
  -5  12   1  122.49   13.60
  -5  12   1  125.49   11.10
  -5  12   1  138.49   13.80
  -5  12   1  113.39   14.80
   5  12  -1   80.09   14.70
   5  12  -1  139.69   13.00
   4 -12  -1   -2.70    6.30
  -4 -12   1    1.60    6.20
   4 -12  -1    1.20    5.30
  -4 -12   1   -1.40    5.30
   4 -12  -1    2.10    6.40
  -4 -12   1   -0.20    6.10
  -4 -12   1    1.60    5.50
   4 -12  -1    1.90    2.20
   4 -12  -1   18.40    8.30
  -4 -12   1    4.80    6.90
  -4 -12   1    7.80    6.40
   4  12  -1    4.20    6.10
  -4  12   1   -0.20    6.10
   4  12  -1   -2.60    4.90
   4  12  -1   -3.00    4.90
  -4  12   1   -0.60    7.50
  -4  12   1   -1.20    3.70
  -4  12   1    1.90    4.60
  -4  12   1   -0.70    6.40
   4  12  -1  -13.50    6.00
  -4  12   1   -4.20    6.00
   4  12  -1    2.20    6.30
  -3 -12   1    1.60    5.80
  -3 -12   1    5.20    5.10
  -3 -12   1    0.50    5.30
   3 -12  -1    1.90    5.60
   3 -12  -1    0.20    5.80
   3 -12  -1    9.30    5.90
  -3 -12   1    3.00    3.90
   3 -12  -1   12.40    7.00
  -3 -12   1    6.90    5.80
  -3  12   1    1.40    5.80
   3  12  -1    6.30    5.10
  -3  12   1   -7.70    5.20
   3  12  -1    3.50    5.70
   3  12  -1   -3.40    5.30
  -3  12   1   -1.00    6.00
  -3  12   1    8.10    4.70
   3  12  -1    8.90    5.90
  -3  12   1   -5.60    4.40
   3  12  -1   -5.50    4.60
   2 -12  -1   53.59    8.00
   2 -12  -1   46.80    8.50
  -2 -12   1   48.00    7.60
   2 -12  -1   56.19    8.10
  -2 -12   1   41.60    7.20
   2 -12  -1   52.39    8.50
  -2 -12   1   47.50    7.30
  -2 -12   1   44.50    7.50
   2  12  -1   42.30    6.50
  -2  12   1   44.10    7.50
   2  12  -1   46.10    7.30
  -2  12   1   38.40    7.20
   2  12  -1   44.80    6.90
   2  12  -1   50.19    7.10
  -2  12   1   38.00    6.50
  -2  12   1   45.00    8.40
   2  12  -1   55.19    7.70
  -2  12   1   40.20    7.80
   1 -12  -1    4.00    4.10
   1 -12  -1   -3.00    4.40
  -1 -12   1   -2.90    5.20
  -1 -12   1    5.70    5.00
   1 -12  -1    4.70    4.30
   1 -12  -1   -5.10    5.40
   1  12  -1    6.20    4.80
   1  12  -1    3.30    4.20
  -1  12   1    4.20    4.20
   1  12  -1    6.40    4.40
  -1  12   1   -0.60    4.60
   1  12  -1   -0.80    4.60
   1  12  -1    3.00    4.90
  -1  12   1   -0.30    3.90
  -1  12   1    4.20    5.00
   0 -12   1  216.98   12.90
   0 -12  -1  222.68   13.40
   0 -12  -1  203.58   13.30
   0 -12  -1  215.08   13.60
   0 -12   1  225.48   13.30
   0 -12  -1  212.78   13.50
   0 -12   1  222.48   13.30
   0 -12   1  212.28   12.30
   0  12  -1  201.68   12.90
   0  12   1  221.58   13.00
   0  12   1  200.18   13.60
   0  12  -1  227.18   13.10
   0  12  -1  208.98   12.00
   0  12  -1  207.58   12.30
   0  12   1  224.78   13.50
   0  12  -1  196.98   11.60
   0  12   1  206.38   12.90
   0  12   1  214.78   12.60
  -1 -12  -1 2498.15   78.69
   1 -12   1 2470.45   78.59
   1 -12   1 2432.86   78.59
   1 -12   1 2534.75   78.59
  -1 -12  -1 2461.15   78.79
   1 -12   1 2424.16   78.49
  -1 -12  -1 2389.16   78.49
  -1  12  -1 2480.15   77.89
  -1  12  -1 2552.84   77.79
  -1  12  -1 2463.55   78.79
   1  12   1 2439.76   78.29
  -1  12  -1 2491.65   78.59
   1  12   1 2504.55   79.09
   1  12   1 2448.46   77.99
  -1  12  -1 2373.86   78.69
   1  12   1 2505.45   78.69
   1  12   1 2438.76   78.09
  -2 -12  -1    6.60    5.50
   2 -12   1    4.20    5.90
  -2 -12  -1    1.30    5.10
   2 -12   1    4.30    5.60
   2 -12   1   -1.30    5.00
   2 -12   1    0.60    5.30
  -2 -12  -1   -2.80    5.40
  -2 -12  -1    7.40    6.20
   2  12   1    3.90    5.50
   2  12   1    3.40    5.80
  -2  12  -1    0.20    1.40
  -2  12  -1    2.70    5.40
  -2  12  -1    5.00    5.00
   2  12   1   -3.00    5.00
   2  12   1   -1.10    4.80
   2  12   1   13.10    5.60
  -2  12  -1    1.10    4.30
  -3 -12  -1   14.10    6.60
   3 -12   1   12.70    6.30
  -3 -12  -1   11.10    6.20
  -3 -12  -1   21.10    7.70
  -3 -12  -1   19.10    5.20
   3 -12   1   19.80    7.50
   3 -12   1   13.30    6.80
   3 -12   1   12.40    6.50
  -3 -12  -1   23.00    6.80
   3  12   1   16.30    5.80
  -3  12  -1   23.20    7.50
   3  12   1   21.10    6.10
  -3  12  -1    4.90    5.70
  -3  12  -1   11.30    5.40
   3  12   1    9.70    6.50
  -3  12  -1   20.20    6.40
  -3  12  -1   22.10    5.90
   3  12   1    8.60    5.90
   3  12   1   14.00    6.10
  -4 -12  -1   35.70    7.20
   4 -12   1   36.40    8.70
  -4 -12  -1   24.60    8.70
   4 -12   1   32.90    8.80
  -4 -12  -1   32.30    8.20
   4 -12   1   34.00    7.50
   4 -12   1   17.00    8.10
  -4 -12  -1   28.20    7.80
  -4 -12  -1   18.50    5.30
   4  12   1   31.30    8.10
  -4  12  -1   35.70    6.30
  -4  12  -1   19.10    7.90
   4  12   1   23.50    7.10
   4  12   1   22.80    7.00
  -4  12  -1   24.80    5.40
   4  12   1   32.00    7.80
  -4  12  -1   32.50    8.20
  -4  12  -1   23.70    8.20
  -4  12  -1   26.20    7.10
   4  12   1   26.70    7.60
  -5 -12  -1   27.90    9.50
  -5 -12  -1   25.30    8.50
  -5 -12  -1   23.70    8.50
  -5 -12  -1   26.50   10.10
   5 -12   1   35.10    9.60
   5 -12   1   32.20    9.20
  -5 -12  -1   24.40   10.20
   5 -12   1   25.70    8.90
   5 -12   1   26.10    9.40
   5  12   1   23.50    8.40
   5  12   1   27.10    8.50
   5  12   1   43.70    8.80
  -5  12  -1   34.50    9.10
  -5  12  -1   26.50    6.00
   5  12   1   29.10    9.20
  -5  12  -1   33.70    9.40
  -5  12  -1   25.80    8.00
  -6 -12  -1   18.10    9.40
  -6 -12  -1   25.80   10.40
  -6 -12  -1   13.70    8.90
  -6 -12  -1   12.20    8.00
   6 -12   1   23.00    9.70
  -6 -12  -1    7.80    8.70
   6 -12   1   32.00   11.00
  -6  12  -1   21.90    6.80
  -6  12  -1    5.20    8.90
   6  12   1   15.80    9.80
   6  12   1    5.80    7.40
  -6  12  -1   -2.00    7.90
   6  12   1   13.90    8.40
  -6  12  -1   13.70    7.30
   6  12   1   -1.70    6.00
   6  12   1   -4.20    8.90
  -6  12  -1   30.60    9.30
  -7 -12  -1    3.50    9.10
   7 -12   1   11.90   10.00
   7 -12   1   -2.80    8.80
  -7 -12  -1   -5.20    7.60
  -7 -12  -1    4.80   10.70
   7 -12   1    4.20    7.60
  -7 -12  -1   -0.40    9.60
  -7 -12  -1   -8.70   10.30
  -7  12  -1   19.90   10.00
  -7  12  -1  -16.00    9.80
  -7  12  -1    0.90    7.10
  -7  12  -1   -3.60    9.80
   7  12   1    6.10    7.70
   7  12   1   -5.80   10.10
   7  12   1   -2.20    9.40
   7  12   1    6.10    9.40
  -8 -12  -1   59.39   15.40
  -8 -12  -1   45.30   15.00
  -8 -12  -1   59.89   13.90
  -8 -12  -1   84.19   15.10
  -8 -12  -1   68.49   13.80
   8 -12   1   53.39   14.80
   8 -12   1   66.59   14.90
   8 -12   1   79.99   15.60
   8 -12   1   74.89   16.00
   8  12   1   65.99   15.50
  -8  12  -1   55.79   14.10
  -8  12  -1   69.69   12.60
  -8  12  -1   66.19   13.80
   8  12   1   58.79   12.50
   8  12   1   88.59   14.00
  -8  12  -1   60.59   12.90
  -8  12  -1   92.59   12.00
   8  12   1   91.29   15.50
   8  12   1   67.19   14.60
  -9 -12  -1   61.89   15.10
  -9 -12  -1    9.30   16.90
   9 -12   1   62.99   19.60
   9 -12   1   41.10   13.70
  -9 -12  -1   53.29   16.60
  -9 -12  -1   44.00   16.20
   9 -12   1   37.80   15.60
  -9 -12  -1   39.50   15.50
   9 -12   1   57.09   18.10
   9  12   1   67.99   14.70
   9  12   1   22.90   13.80
  -9  12  -1   48.50   18.70
   9  12   1   50.29   14.40
   9  12   1   38.20   19.20
  -9  12  -1   -1.00   14.90
  -9  12  -1   54.09   14.70
   9  12   1   43.10   13.30
  -9  12  -1   46.10   12.00
  -9  12  -1   41.00   13.00
   9 -13  -1  -19.10   12.90
  -9 -13   1   24.70   16.70
  -9 -13   1    1.10   19.40
   9 -13  -1   -1.70   18.80
  -9 -13   1   -1.10   14.00
   9 -13  -1   43.90   13.30
  -9 -13   1  -10.90   12.90
  -9 -13   1  -13.50   15.80
   9 -13  -1    4.50   17.30
   9  13  -1   -8.80   11.90
  -9  13   1  -16.80   11.80
   9  13  -1    6.20   13.30
   9  13  -1  -11.80   10.90
  -9  13   1  -28.70   14.00
  -9  13   1   -6.60   14.30
  -9  13   1   -7.80   15.70
  -8 -13   1   -3.80   13.20
   8 -13  -1   13.90   13.40
  -8 -13   1   26.70   10.80
  -8 -13   1   20.70   11.10
   8 -13  -1    3.70   13.50
   8 -13  -1   25.90   11.10
  -8 -13   1   14.30   11.90
  -8 -13   1    5.00   13.30
   8 -13  -1   10.60   13.80
   8  13  -1   24.20   15.30
  -8  13   1   -7.50   12.40
  -8  13   1   32.70   10.00
   8  13  -1    9.10   10.90
  -8  13   1   15.70   11.90
   8  13  -1   35.90   13.20
  -8  13   1   26.60   12.10
  -8  13   1   14.40   14.60
   8  13  -1    9.60   11.20
  -7 -13   1   30.80   13.90
  -7 -13   1    3.90    9.00
  -7 -13   1   26.40   11.00
   7 -13  -1   24.20   12.00
  -7 -13   1   17.60   11.80
   7 -13  -1    8.60   11.70
   7 -13  -1    7.90   11.70
   7 -13  -1   22.40   11.70
  -7 -13   1   16.70    9.40
   7  13  -1   17.20    9.00
  -7  13   1   22.10   10.40
   7  13  -1   19.40   11.70
  -7  13   1   12.70    8.70
  -7  13   1   26.00    8.50
   7  13  -1   29.80   10.50
  -7  13   1   23.80   11.40
   7  13  -1   11.40    9.00
  -7  13   1   34.00   12.60
   6 -13  -1   66.19   12.90
  -6 -13   1   43.50   10.90
  -6 -13   1   34.20    9.60
  -6 -13   1   50.59   12.70
  -6 -13   1   29.40   10.80
   6 -13  -1   25.00   11.30
   6  13  -1   42.30    9.60
  -6  13   1   36.50   11.70
  -6  13   1   25.70    7.60
   6  13  -1   17.40   10.80
   6  13  -1   38.10   10.40
  -6  13   1   33.50   11.50
  -6  13   1   40.30   10.70
  -5 -13   1   45.10   10.80
  -5 -13   1   50.19   10.00
   5 -13  -1   21.40   10.10
  -5 -13   1   33.90    8.20
  -5 -13   1   48.30    9.80
  -5 -13   1   34.40    9.80
   5 -13  -1   43.10    9.80
   5  13  -1   49.50    8.90
  -5  13   1   46.90   11.50
  -5  13   1   43.60    7.40
  -5  13   1   43.70    9.30
  -5  13   1   45.20   10.10
   5  13  -1   37.50    9.80
   5  13  -1   38.50    9.30
  -5  13   1   48.90   10.40
   5  13  -1   46.70    8.60
  -4 -13   1   80.19   10.80
   4 -13  -1   60.39   10.60
   4 -13  -1   60.19    9.80
  -4 -13   1   69.29    9.40
  -4 -13   1   57.49    9.20
  -4 -13   1   68.69   11.00
  -4 -13   1   65.99   10.10
   4 -13  -1   71.99   11.10
   4 -13  -1   71.19   11.40
   4 -13  -1   56.79    5.10
  -4 -13   1   62.49    9.70
  -4  13   1   69.49   11.30
   4  13  -1   54.69   10.10
   4  13  -1   53.29    9.40
  -4  13   1   54.29   11.80
  -4  13   1   56.59    9.90
  -4  13   1   65.59    8.30
   4  13  -1   53.89    8.80
  -4  13   1   73.49    7.90
   4  13  -1   55.79    9.90
   4  13  -1   74.99    9.80
  -3 -13   1  204.28   14.40
  -3 -13   1  189.88   13.50
   3 -13  -1  232.28   16.20
  -3 -13   1  223.28   14.70
   3 -13  -1  219.08   15.20
   3 -13  -1  230.88   15.90
   3 -13  -1  224.58   14.30
  -3 -13   1  217.28   13.40
  -3 -13   1  225.08   15.20
   3  13  -1  197.58   14.40
  -3  13   1  177.18   13.50
   3  13  -1  228.98   14.20
  -3  13   1  197.38   12.20
   3  13  -1  220.28   13.60
  -3  13   1  224.88   15.20
  -3  13   1  191.78   15.40
   3  13  -1  229.98   13.50
  -3  13   1  218.08   15.20
   3  13  -1  215.18   14.90
   2 -13  -1    7.60    4.80
  -2 -13   1    1.70    5.00
  -2 -13   1    1.20    4.20
   2 -13  -1    1.60    5.50
  -2 -13   1    5.80    5.60
   2 -13  -1    0.90    6.70
   2 -13  -1    1.40    5.60
  -2 -13   1    1.30    4.70
   2  13  -1   -4.50    4.40
  -2  13   1   -4.40    5.20
  -2  13   1    7.00    6.10
   2  13  -1    6.60    6.10
   2  13  -1   12.80    5.40
   2  13  -1   -0.60    5.10
   2  13  -1    5.40    5.80
  -2  13   1    4.10    5.30
  -2  13   1    4.20    6.60
  -1 -13   1  228.38   14.10
   1 -13  -1  238.38   15.00
  -1 -13   1  237.98   14.40
   1 -13  -1  219.28   13.80
   1 -13  -1  230.48   14.80
  -1 -13   1  237.38   14.40
   1 -13  -1  228.18   14.60
   1  13  -1  232.38   13.40
  -1  13   1  252.07   14.40
   1  13  -1  231.88   13.40
   1  13  -1  238.08   13.30
   1  13  -1  232.48   14.30
   1  13  -1  228.98   13.00
  -1  13   1  220.68   13.90
  -1  13   1  220.58   14.90
  -1  13   1  244.68   14.60
   0 -13  -1  602.34   25.70
   0 -13   1  608.84   25.10
   0 -13   1  670.23   25.90
   0 -13  -1  602.94   25.90
   0 -13   1  674.53   25.90
   0 -13   1  598.04   25.50
   0 -13  -1  606.64   26.10
   0 -13  -1  596.44   25.50
   0  13   1  604.74   25.00
   0  13  -1  649.93   24.10
   0  13  -1  636.44   25.90
   0  13  -1  565.54   25.80
   0  13  -1  630.24   25.40
   0  13  -1  625.04   24.80
   0  13   1  600.84   24.70
   0  13   1  582.34   25.00
   0  13  -1  635.34   24.60
   0  13   1  621.44   25.40
   0  13   1  630.84   26.30
  -1 -13  -1   44.40    7.20
   1 -13   1   41.80    8.20
  -1 -13  -1   40.30    7.80
   1 -13   1   40.90    7.60
  -1 -13  -1   40.30    8.30
   1 -13   1   42.10    7.60
   1 -13   1   44.80    7.90
   1  13   1   45.70    8.80
   1  13   1   46.70    7.50
  -1  13  -1   37.20    5.80
  -1  13  -1   41.30    8.10
  -1  13  -1   50.09    8.20
  -1  13  -1   43.60    7.00
   1  13   1   38.20    7.30
  -1  13  -1   43.80    7.00
  -1  13  -1   50.09    7.60
   1  13   1   50.29    7.70
   1  13   1   45.40    7.70
  -2 -13  -1  653.53   27.10
  -2 -13  -1  660.93   27.10
  -2 -13  -1  656.93   26.90
  -2 -13  -1  674.63   27.40
   2 -13   1  634.94   27.40
   2 -13   1  639.24   27.20
   2 -13   1  661.43   27.20
   2 -13   1  658.33   27.30
   2  13   1  682.13   27.80
  -2  13  -1  633.34   26.30
  -2  13  -1  648.54   26.50
  -2  13  -1  655.13   26.80
  -2  13  -1  673.63   27.90
  -2  13  -1  685.83   28.00
   2  13   1  675.63   27.50
   2  13   1  651.83   26.50
   2  13   1  628.14   26.50
   2  13   1  711.73   27.90
  -3 -13  -1  135.49   12.70
  -3 -13  -1  100.19   11.60
   3 -13   1   97.39   12.40
   3 -13   1  110.19   11.80
   3 -13   1  101.69   11.80
  -3 -13  -1  115.89   11.80
  -3 -13  -1  102.69    9.40
   3 -13   1   92.99   11.70
  -3 -13  -1  110.69   10.60
   3  13   1  110.49   11.10
  -3  13  -1  111.69   10.60
  -3  13  -1  108.89   11.00
  -3  13  -1   92.39   10.30
   3  13   1  120.49   12.40
  -3  13  -1  105.79   11.40
   3  13   1  124.69   11.80
   3  13   1  114.79   11.90
  -3  13  -1  101.09   11.70
   3  13   1  103.29   10.60
  -4 -13  -1   65.49   11.00
   4 -13   1   68.69    3.40
  -4 -13  -1   79.89   11.30
   4 -13   1   77.69   11.50
  -4 -13  -1   67.69   10.70
   4 -13   1   83.09   11.00
   4 -13   1   69.99   11.20
  -4 -13  -1   73.09   11.30
  -4 -13  -1   73.69    9.10
   4 -13   1   94.39   12.20
   4  13   1   85.19   11.70
   4  13   1   73.09   10.40
  -4  13  -1   73.99    8.30
  -4  13  -1   68.59   10.40
  -4  13  -1   80.69    9.70
  -4  13  -1   71.39   10.80
   4  13   1   73.49   10.90
   4  13   1   71.89   11.00
   4  13   1   77.29   10.00
  -4  13  -1   74.39   10.60
  -4  13  -1   70.09   10.00
   5 -13   1    7.50    7.70
  -5 -13  -1   -3.40    7.40
  -5 -13  -1    5.50    8.10
   5 -13   1  -16.20    7.90
   5 -13   1   -6.70    8.30
  -5 -13  -1   -5.00    8.30
  -5 -13  -1   10.20    8.80
   5 -13   1   -2.40    8.00
   5  13   1   -1.70    7.10
   5  13   1   10.30    8.30
  -5  13  -1    8.40    8.40
  -5  13  -1   -7.20    7.90
  -5  13  -1   -4.20    4.80
   5  13   1    7.30    7.60
   5  13   1    8.40   12.80
  -5  13  -1   -2.00    7.50
  -5  13  -1   -2.40    6.40
   5  13   1   -4.40    5.90
  -6 -13  -1   57.89   11.50
  -6 -13  -1   70.09   14.60
  -6 -13  -1   75.39   11.80
  -6 -13  -1   60.89   12.40
   6 -13   1   49.99   12.20
   6 -13   1   35.40   12.20
  -6 -13  -1   74.29   12.70
  -6  13  -1   76.59   13.50
  -6  13  -1   65.19   11.10
  -6  13  -1   65.59   13.30
   6  13   1   85.79   11.50
   6  13   1   83.69   12.40
  -6  13  -1   80.59   12.20
  -6  13  -1   61.59    8.50
  -7 -13  -1    8.10   12.10
   7 -13   1   21.20   12.20
  -7 -13  -1   11.70   11.10
  -7 -13  -1   -3.90   10.70
  -7 -13  -1    1.00    8.90
   7 -13   1   17.20    9.00
   7 -13   1  -23.00   11.30
  -7 -13  -1    8.60    9.00
   7 -13   1   22.40   11.50
  -7  13  -1   14.80    7.50
   7  13   1   -9.70    8.60
  -7  13  -1   -1.30   11.10
   7  13   1   13.30    8.60
  -7  13  -1   29.00   12.40
   7  13   1   47.60   13.30
  -7  13  -1   29.00   11.10
   7  13   1   11.20    9.20
  -7  13  -1   14.60   11.20
  -8 -13  -1    4.90   13.10
  -8 -13  -1   -9.10   13.30
   8 -13   1   14.40   12.90
  -8 -13  -1   17.70   11.10
   8 -13   1    6.90   12.80
   8 -13   1   26.30   14.10
  -8 -13  -1   -0.20   13.60
   8 -13   1   18.40   13.40
  -8 -13  -1   40.00   13.50
   8  13   1   12.00   15.00
  -8  13  -1   11.00    8.30
  -8  13  -1   12.50   11.20
  -8  13  -1  -22.10   12.50
  -8  13  -1    0.80   14.20
  -8  13  -1   13.20   11.90
   8  13   1   -1.70   10.30
   8  13   1   -1.30   13.60
   8  13   1   -5.60   10.90
  -9 -13  -1   51.49   17.10
   9 -13   1   17.90   14.80
  -9 -13  -1   53.29   15.90
   9 -13   1   41.60   17.10
   9 -13   1   21.30   19.20
  -9 -13  -1   57.79   19.70
  -9 -13  -1    8.80   14.70
  -9  13  -1   36.10   15.20
   9  13   1   41.10   14.10
  -9  13  -1   40.60   14.80
  -9  13  -1   35.80   11.80
   9  13   1   86.89   15.70
  -9  13  -1   38.20   14.60
  -9  13  -1   53.59   18.10
   9  13   1   56.29   16.30
   8 -14  -1   37.40   15.30
   8 -14  -1   36.70   14.50
   8 -14  -1   48.00   12.00
  -8 -14   1   19.40   15.00
  -8 -14   1   20.10   11.00
  -8 -14   1   20.00   13.60
  -8 -14   1   25.20   12.10
  -8 -14   1   38.90   10.80
   8 -14  -1   69.79   16.50
  -8  14   1   23.70   13.10
   8  14  -1   26.60   11.40
  -8  14   1   12.50   13.40
  -8  14   1   55.99   18.30
   8  14  -1   23.00   13.10
   8  14  -1   18.00   15.60
  -8  14   1   40.10   10.80
  -8  14   1   17.90   13.30
   7 -14  -1   38.40   12.70
   7 -14  -1   38.90   13.30
  -7 -14   1   47.90   11.40
  -7 -14   1   49.50   13.50
  -7 -14   1   39.40   11.80
  -7 -14   1   39.00   11.70
  -7 -14   1   51.69   13.50
   7 -14  -1   35.60   13.30
   7 -14  -1   57.59   12.80
   7  14  -1   44.30   11.40
   7  14  -1   59.29   13.20
  -7  14   1   37.90   11.90
   7  14  -1   23.20   10.50
  -7  14   1   38.70   12.60
  -7  14   1   44.30    9.90
  -7  14   1   55.89   13.60
   7  14  -1   45.50   11.10
  -7  14   1   50.29   14.80
  -6 -14   1   -1.10    8.60
  -6 -14   1   -8.90    9.30
   6 -14  -1    6.40   10.90
  -6 -14   1    0.20    8.30
  -6 -14   1    0.00   10.50
  -6 -14   1    7.20    9.20
   6 -14  -1    9.50    8.20
   6  14  -1   -8.20    7.20
  -6  14   1   -2.00    8.90
  -6  14   1    3.70   10.50
  -6  14   1    6.00    7.20
   6  14  -1    6.70    7.30
   6  14  -1   15.70    8.80
  -6  14   1   11.60    9.90
  -5 -14   1   -0.10    7.90
  -5 -14   1    4.30    8.10
   5 -14  -1   21.30    9.50
   5 -14  -1   17.80   10.70
  -5 -14   1    3.10    7.70
  -5 -14   1    4.30    7.00
  -5 -14   1    5.10    9.90
   5 -14  -1    1.10    8.70
  -5 -14   1   17.80    7.80
   5  14  -1    8.20    8.30
   5  14  -1  -12.60    5.40
  -5  14   1    9.40    5.90
  -5  14   1   22.70   10.00
   5  14  -1    7.90    7.10
  -5  14   1    9.00    8.70
   5  14  -1   10.30    6.50
  -5  14   1    1.90    9.10
  -5  14   1    9.60    7.90
  -4 -14   1   40.70    8.90
   4 -14  -1   35.50    9.20
  -4 -14   1   35.80    9.30
  -4 -14   1   35.10    8.10
   4 -14  -1   32.20    9.20
  -4 -14   1   39.90    9.50
  -4 -14   1   41.60    9.10
   4 -14  -1   34.90    9.90
   4 -14  -1   20.00    9.80
  -4  14   1   40.50    8.90
  -4  14   1   41.30    7.50
   4  14  -1   34.80    8.10
   4  14  -1   50.19    9.30
  -4  14   1   34.00    9.10
   4  14  -1   33.10    9.60
   4  14  -1   31.30    8.30
  -4  14   1   53.39    7.20
  -4  14   1   27.60    9.10
  -4  14   1   46.90    8.70
   4  14  -1   42.30    9.10
   3 -14  -1  139.99   12.50
  -3 -14   1  124.69   11.20
   3 -14  -1  138.79   16.10
  -3 -14   1  143.99   13.20
   3 -14  -1  110.29   13.30
  -3 -14   1  141.09   12.90
   3 -14  -1  135.89   13.70
  -3 -14   1  133.49   12.50
  -3 -14   1  133.99   13.40
   3  14  -1  147.19   11.70
  -3  14   1  131.09   12.20
  -3  14   1  159.58   13.40
  -3  14   1  118.19   13.60
  -3  14   1  126.59   16.40
   3  14  -1  137.39   13.00
   3  14  -1  123.89   14.70
   3  14  -1  141.29   13.10
   3  14  -1  131.99   11.70
  -3  14   1  121.69   13.10
   2 -14  -1    4.90    5.40
   2 -14  -1    9.90    6.80
   2 -14  -1    5.70    6.50
  -2 -14   1   15.60    6.90
  -2 -14   1    0.00    5.70
   2 -14  -1    8.40    5.50
  -2 -14   1   12.10    6.00
  -2 -14   1   11.10    6.00
   2  14  -1    8.50    5.50
  -2  14   1    4.60    5.30
  -2  14   1    8.30    6.70
   2  14  -1    6.70    6.40
  -2  14   1    2.30    6.20
  -2  14   1    4.50    5.40
   2  14  -1   17.90    6.70
  -2  14   1    3.70    5.70
   2  14  -1   22.40    5.90
   2  14  -1   14.30    6.10
   1 -14  -1   23.80    7.70
   1 -14  -1   18.30    7.10
  -1 -14   1   20.70    6.30
  -1 -14   1   20.00    2.50
  -1 -14   1   20.20    6.40
   1 -14  -1   16.20    6.10
   1 -14  -1    6.60    6.60
  -1 -14   1   24.20    7.00
   1  14  -1   21.20    6.60
   1  14  -1   32.80    6.80
   1  14  -1   20.40    6.40
  -1  14   1   30.80    6.80
   1  14  -1   16.10    6.10
  -1  14   1   32.70    8.30
  -1  14   1   29.30    6.60
   1  14  -1    9.00    6.50
  -1  14   1   32.30    6.90
   0 -14   1  258.77   15.70
   0 -14  -1  249.58   15.10
   0 -14   1  267.97   15.80
   0 -14  -1  291.17   17.20
   0 -14  -1  259.07   16.10
   0 -14   1  247.78   16.10
   0 -14  -1  284.17   16.50
   0 -14   1  251.77   15.90
   0  14  -1  259.57   16.00
   0  14  -1  269.97   15.00
   0  14  -1  276.77   15.00
   0  14   1  268.97   15.60
   0  14  -1  300.97   15.00
   0  14   1  293.97   15.40
   0  14   1  265.77   15.80
   0  14   1  289.47   16.10
   0  14  -1  287.97   15.80
   0  14  -1  252.77   17.40
   0  14   1  294.27   16.70
   1 -14   1  170.18   12.90
   1 -14   1  150.08   12.60
   1 -14   1  157.68   13.30
  -1 -14  -1  169.98    5.80
  -1 -14  -1  182.78   13.50
  -1 -14  -1  174.08   13.20
  -1 -14  -1  168.18   13.90
   1 -14   1  175.58   13.80
   1  14   1  171.78   12.70
   1  14   1  165.38   13.60
  -1  14  -1  174.98   13.90
   1  14   1  178.08   12.60
  -1  14  -1  158.98   11.80
   1  14   1  179.48   13.50
  -1  14  -1  165.28   13.10
  -1  14  -1  171.98   10.90
  -1  14  -1  166.48   12.00
  -1  14  -1  160.98   12.60
   1  14   1  173.48   12.40
   2 -14   1  -13.10    4.80
   2 -14   1   -3.30    6.10
  -2 -14  -1   -1.30    4.70
  -2 -14  -1    8.50    6.90
  -2 -14  -1    3.70    6.30
   2 -14   1   -2.10    4.60
  -2 -14  -1    0.30    5.50
   2 -14   1  -10.40    6.50
   2  14   1    1.20    6.00
  -2  14  -1   -4.00    5.60
   2  14   1    2.00    6.00
  -2  14  -1    4.10    5.50
  -2  14  -1   -5.60    5.00
  -2  14  -1    0.30    4.30
  -2  14  -1   -5.40    6.10
   2  14   1    3.20    5.40
   2  14   1   -1.50    6.10
   2  14   1   -1.20    5.50
   3 -14   1  225.88   16.60
  -3 -14  -1  231.88   14.90
  -3 -14  -1  266.87   17.30
  -3 -14  -1  207.68   14.60
  -3 -14  -1  246.88   14.00
   3 -14   1  264.27   17.70
   3 -14   1  227.78   16.80
  -3  14  -1  217.38   16.50
  -3  14  -1  232.88   15.40
   3  14   1  268.07   17.10
   3  14   1  234.98   15.20
  -3  14  -1  236.68   15.70
   3  14   1  243.38   15.20
   3  14   1  252.77   16.70
  -3  14  -1  186.98   18.80
  -3  14  -1  225.18   14.60
   3  14   1  224.98   15.00
  -3  14  -1  230.78    9.30
  -4 -14  -1  108.79   13.50
  -4 -14  -1  101.19   10.60
  -4 -14  -1  118.19   13.70
   4 -14   1  106.79   13.70
   4 -14   1  147.99   15.30
   4 -14   1  100.49   13.10
   4 -14   1  124.29   14.70
  -4 -14  -1  113.39   13.70
  -4 -14  -1  129.19   14.40
   4 -14   1  108.89    5.80
   4  14   1  112.99   13.00
   4  14   1  111.79   12.10
  -4  14  -1  108.59    9.80
  -4  14  -1  106.59   13.00
   4  14   1  114.69   14.30
  -4  14  -1  119.09   11.90
  -4  14  -1  119.29   14.30
  -4  14  -1  106.99   11.10
   4  14   1  141.89   14.90
  -4  14  -1  141.69   16.20
   4  14   1   93.79   12.20
   5 -14   1  272.87   18.80
  -5 -14  -1  287.37   20.10
   5 -14   1  257.17   19.60
   5 -14   1  256.27   21.30
  -5 -14  -1  271.97   21.10
  -5 -14  -1  321.27   21.00
  -5 -14  -1  237.18   22.00
  -5  14  -1  252.27   14.30
   5  14   1  264.87   17.80
  -5  14  -1  274.37   18.80
   5  14   1  266.27   18.50
   5  14   1  271.97   18.10
  -5  14  -1  285.27   20.70
   5  14   1  264.87   19.50
  -5  14  -1  283.57   18.60
  -5  14  -1  268.77   18.50
   6 -14   1  147.29   18.10
  -6 -14  -1  150.98   16.90
   6 -14   1  146.69   16.10
  -6 -14  -1  160.38   15.10
  -6 -14  -1  133.19   16.20
  -6 -14  -1  136.49   14.30
   6  14   1  154.58   15.60
   6  14   1  139.19   14.90
   6  14   1  152.88   17.10
  -6  14  -1  148.09   17.70
  -6  14  -1  172.98   17.00
  -6  14  -1  139.79   15.20
  -6  14  -1  145.19   12.30
   7 -14   1   32.90   12.30
  -7 -14  -1   49.20   12.90
  -7 -14  -1   62.79   13.40
   7 -14   1   39.00   12.50
   7 -14   1   41.70   14.40
  -7 -14  -1   32.30   12.50
  -7 -14  -1   63.19   12.40
  -7 -14  -1   48.20   12.60
   7 -14   1   32.30   12.90
  -7  14  -1   67.19   13.20
  -7  14  -1   52.39   12.30
  -7  14  -1   40.10   12.10
  -7  14  -1   46.50    9.10
   7  14   1   34.10   12.70
   7  14   1   50.19   14.60
   7  14   1   57.99   13.00
  -7  14  -1   46.70   14.90
  -8 -14  -1   15.00   12.90
   8 -14   1   53.09   17.00
  -8 -14  -1   24.50   14.20
   8 -14   1   16.40   13.60
  -8 -14  -1    1.10   11.30
  -8 -14  -1  -14.30   14.40
   8 -14   1   39.80   16.90
   8 -14   1   37.00   15.00
  -8 -14  -1   23.00   15.90
  -8  14  -1    8.70    9.30
   8  14   1   20.10   16.90
  -8  14  -1   38.10   14.20
  -8  14  -1   27.00   15.00
  -8  14  -1   37.70   17.00
   8  14   1   -2.30   11.60
   8  14   1   30.50   13.30
  -8  14  -1   30.10   12.70
   8  14   1   32.30   11.30
  -8 -15   1   19.10   13.60
   8 -15  -1   49.00   18.90
   8 -15  -1   18.30   17.00
  -8 -15   1   51.29   17.40
  -8 -15   1   24.60   15.90
   8 -15  -1   45.30   15.50
   8 -15  -1   24.40   14.50
  -8 -15   1   55.39   17.40
  -8 -15   1   15.80   12.90
   8  15  -1   50.79   15.00
   8  15  -1   36.10   17.10
  -8  15   1   27.60   12.10
   8  15  -1   42.00   13.30
  -8  15   1   28.30   13.70
   8  15  -1   26.20   12.50
  -8  15   1   32.60   12.40
  -8  15   1   37.40   14.00
  -8  15   1   31.30   15.30
   7 -15  -1   29.90   13.30
  -7 -15   1    6.10   11.00
  -7 -15   1   21.50   12.60
   7 -15  -1   40.30   11.50
  -7 -15   1   17.30   14.00
   7 -15  -1   20.30   15.20
  -7 -15   1   18.60   10.50
  -7 -15   1    1.60   10.80
   7 -15  -1   23.30   11.50
  -7  15   1   16.50   10.50
  -7  15   1   26.20   11.10
  -7  15   1   32.40   13.30
   7  15  -1    8.60   11.10
  -7  15   1   19.70   13.80
   7  15  -1   27.90   13.30
   7  15  -1   33.10   10.40
   7  15  -1    7.90   10.20
  -7  15   1   25.20    8.50
   7  15  -1   25.90   12.60
  -6 -15   1  -11.70    9.00
  -6 -15   1   17.40    8.80
   6 -15  -1    8.10   11.60
  -6 -15   1   14.10    9.80
   6 -15  -1  -11.90    8.10
  -6 -15   1    8.20   11.60
   6 -15  -1   -5.90    9.60
  -6 -15   1   10.20    7.90
   6 -15  -1    5.40   10.20
   6  15  -1   -1.00    9.30
   6  15  -1   -2.80   11.40
  -6  15   1   10.80    7.50
  -6  15   1   16.90   10.00
   6  15  -1  -12.80    8.20
   6  15  -1   -6.00    7.70
  -6  15   1   -2.00    8.40
  -6  15   1   -5.20   11.00
   5 -15  -1   28.90    9.70
  -5 -15   1    3.70    8.40
  -5 -15   1    0.00    6.90
  -5 -15   1    0.30    9.30
  -5 -15   1   -2.80    8.00
   5 -15  -1    9.80    9.60
  -5 -15   1   12.10   10.10
   5  15  -1   12.30    7.20
   5  15  -1    7.60    7.40
  -5  15   1   -4.90    9.50
  -5  15   1    3.90    6.80
  -5  15   1   -5.60    5.70
  -5  15   1    7.90    8.50
   5  15  -1   14.60    8.30
   5  15  -1   11.80    8.40
  -5  15   1    8.30    7.50
  -4 -15   1   70.09   10.90
  -4 -15   1   50.09    9.80
  -4 -15   1   92.89   11.70
  -4 -15   1   75.59   11.80
  -4 -15   1   87.19   11.90
   4 -15  -1   73.39   11.20
   4 -15  -1   50.49   10.90
   4  15  -1   73.49   10.20
  -4  15   1   71.09   11.40
  -4  15   1   55.19    8.00
  -4  15   1   79.99   10.50
  -4  15   1   64.09   11.70
  -4  15   1   53.49   11.00
   4  15  -1   76.09   11.60
   4  15  -1   73.59   10.40
   4  15  -1   71.19   12.00
  -4  15   1   77.09   11.90
  -3 -15   1   11.90    7.30
  -3 -15   1   13.80    7.60
  -3 -15   1   17.00    7.00
   3 -15  -1    6.80    7.70
   3 -15  -1   22.70    9.50
   3 -15  -1   27.40    6.80
   3 -15  -1    9.60    7.60
  -3 -15   1   27.80    8.40
  -3 -15   1   21.50    8.30
  -3  15   1   14.60    7.70
   3  15  -1    7.30    6.40
  -3  15   1   12.40    8.00
   3  15  -1   10.20    6.80
   3  15  -1    3.70    6.30
  -3  15   1   13.90    6.80
  -3  15   1    1.90    8.20
   3  15  -1   14.20    7.10
  -3  15   1    5.80    8.40
   3  15  -1   15.10    7.90
   2 -15  -1   18.50    8.70
   2 -15  -1   39.10    9.30
   2 -15  -1   28.00    8.30
   2 -15  -1   21.20    8.10
  -2 -15   1   26.00    7.90
  -2 -15   1   32.90    8.60
  -2 -15   1   37.90    7.60
  -2 -15   1   25.40    7.90
   2  15  -1   22.60    8.10
  -2  15   1   37.10    8.00
  -2  15   1   33.60    8.20
   2  15  -1   31.20    7.20
  -2  15   1   14.30    8.30
  -2  15   1   28.30   10.40
   2  15  -1   28.90    8.00
  -2  15   1   23.80    8.20
   2  15  -1   29.60    8.10
   2  15  -1   30.70    6.80
   1 -15  -1   13.00    6.30
  -1 -15   1    6.60    6.80
  -1 -15   1    8.80    5.80
   1 -15  -1   -0.20    4.80
  -1 -15   1    1.80    4.90
   1 -15  -1    8.10    5.60
   1 -15  -1    4.10    7.40
   1  15  -1    7.60    5.70
  -1  15   1    8.20    7.00
  -1  15   1    2.80    5.70
   1  15  -1   10.50    5.90
  -1  15   1   -1.20    5.20
  -1  15   1    7.10    7.00
   1  15  -1   -2.10    5.40
   1  15  -1   10.60    7.40
  -1  15   1    1.50    5.70
   0 -15   1   32.90    7.90
   0 -15   1   18.70    8.20
   0 -15  -1   31.90    8.30
   0 -15   1   38.00    8.00
   0 -15  -1   57.39    9.50
   0 -15  -1   36.40    9.00
   0 -15  -1   28.10    8.00
   0 -15   1   35.60    8.70
   0  15  -1   32.20    9.20
   0  15  -1   35.00    7.90
   0  15  -1   27.80    7.60
   0  15  -1   38.90    8.40
   0  15   1   39.50    8.00
   0  15   1   49.20    7.80
   0  15   1   38.90   11.30
   0  15   1   39.40    7.80
   0  15  -1   28.40    6.70
   0  15   1   30.90    8.30
   0  15  -1   38.50    7.60
   1 -15   1   24.80    8.00
  -1 -15  -1   21.30    7.00
  -1 -15  -1   28.60    8.30
   1 -15   1   25.10    7.10
  -1 -15  -1   25.50    9.70
   1 -15   1   28.10    8.00
   1 -15   1   32.80    8.10
  -1  15  -1   15.80    6.40
  -1  15  -1   27.90    8.50
   1  15   1   21.40    7.20
  -1  15  -1   33.20    6.10
   1  15   1   18.60    8.60
  -1  15  -1   35.30    8.50
   1  15   1   19.50    7.80
   1  15   1   36.50    7.90
  -1  15  -1   23.80    7.20
   1  15   1   12.40    7.20
   2 -15   1   -5.60    5.20
  -2 -15  -1   -9.10    4.70
   2 -15   1   -4.00    6.00
  -2 -15  -1   -8.00    4.50
  -2 -15  -1    1.60    7.00
  -2 -15  -1   -5.80    5.60
   2 -15   1    5.90    7.10
   2 -15   1    1.30    5.10
   2  15   1   -7.70    6.20
   2  15   1   -4.40    6.50
   2  15   1   -0.80    6.30
  -2  15  -1    1.20    6.70
   2  15   1   -6.00    5.60
  -2  15  -1   -1.30    6.50
  -2  15  -1    2.60    6.10
  -2  15  -1   -1.50    7.20
   2  15   1   -1.40    6.90
  -2  15  -1    1.10    5.80
   3 -15   1   -0.10    6.90
   3 -15   1    2.90    5.80
  -3 -15  -1    3.60    7.80
  -3 -15  -1   -2.70    5.60
   3 -15   1    4.80    6.70
  -3 -15  -1    9.20    8.30
  -3 -15  -1   -5.70    4.90
   3 -15   1   -7.40    7.20
  -3 -15  -1    0.10    7.40
  -3  15  -1   -9.40    6.30
  -3  15  -1    9.00    7.00
  -3  15  -1    3.20    7.70
   3  15   1    3.30    7.00
   3  15   1    8.60    7.40
  -3  15  -1    4.80    6.40
   3  15   1   -6.80    5.30
   3  15   1   -5.70    7.20
   3  15   1    1.90    6.30
  -3  15  -1    2.50    8.10
   4 -15   1  121.89   13.80
  -4 -15  -1   80.39   13.00
   4 -15   1   99.69   13.40
  -4 -15  -1   77.69   10.90
  -4 -15  -1   79.39   11.60
  -4 -15  -1   83.59   10.80
   4 -15   1  100.59   14.00
   4 -15   1  111.09   14.40
   4 -15   1  100.39    6.50
  -4 -15  -1   83.09   12.10
  -4  15  -1  105.09    9.90
   4  15   1   86.99   12.20
   4  15   1   82.59   13.10
  -4  15  -1   89.69   12.10
  -4  15  -1  109.69   13.20
  -4  15  -1  108.29   13.70
  -4  15  -1   96.19   11.60
   4  15   1   84.19   12.70
  -4  15  -1  111.59   13.40
   4  15   1   78.79   11.40
  -5 -15  -1   13.00    9.00
  -5 -15  -1   16.90   10.00
  -5 -15  -1   -8.70    7.90
  -5 -15  -1    3.10    7.70
   5 -15   1    5.10    6.90
   5 -15   1    7.50    9.20
   5 -15   1   14.00   10.00
  -5  15  -1   17.40    7.90
  -5  15  -1   13.50    9.00
  -5  15  -1    5.50    6.50
   5  15   1   19.70    8.40
  -5  15  -1   14.40    8.60
   5  15   1   -6.60    6.60
  -5  15  -1    1.80    5.70
   5  15   1    7.90    8.10
   5  15   1  -21.10    8.10
   6 -15   1   -1.60   11.20
   6 -15   1    6.30    8.40
  -6 -15  -1   22.10   11.10
   6 -15   1   31.30   11.90
  -6 -15  -1   21.60    9.20
  -6 -15  -1   11.90   11.50
  -6 -15  -1    2.00    8.30
  -6  15  -1   21.80   12.70
   6  15   1   30.30   10.80
   6  15   1    2.50    9.20
   6  15   1    7.50   11.20
   6  15   1   41.30    9.70
  -6  15  -1   19.20    8.80
  -6  15  -1   27.10    7.10
  -6  15  -1   19.50   10.30
   6  15   1    3.10    9.60
  -7 -15  -1    6.20   12.30
   7 -15   1    6.00   13.90
  -7 -15  -1    6.00   13.00
   7 -15   1    1.90   12.70
   7 -15   1  -15.30    9.70
  -7 -15  -1    7.10   12.00
   7 -15   1  -21.20   12.80
  -7 -15  -1  -11.00   10.90
   7  15   1   -1.80   10.30
   7  15   1  -10.60   13.00
  -7  15  -1   -3.40   10.30
   7  15   1  -13.70    9.60
  -7  15  -1    7.10    7.70
  -7  15  -1   -1.70   11.40
   7  15   1  -14.40   10.90
   7  15   1   17.00   12.40
  -7  15  -1   -2.30   12.10
  -7  15  -1   -2.60   12.40
  -8 -15  -1   10.30   12.70
   8 -15   1   40.90   17.90
  -8 -15  -1   35.30   15.30
   8 -15   1   -5.00   15.40
   8 -15   1   -5.20   10.40
  -8 -15  -1  -28.00   10.30
   8 -15   1   13.20   13.70
  -8 -15  -1    8.40   13.50
  -8  15  -1   -3.60   14.30
   8  15   1  -39.20   15.80
  -8  15  -1   24.90   14.00
  -8  15  -1   -1.00   13.60
   8  15   1    3.20   12.50
  -8  15  -1   -2.60    8.90
   8  15   1    8.00   12.70
  -8  15  -1    5.10   12.20
   8  15   1    3.70   16.80
   8 -16  -1   36.70   12.50
  -8 -16   1   -5.00   14.90
   8 -16  -1   17.30   14.90
  -8 -16   1   11.70   15.20
  -8 -16   1   16.20   14.60
  -8 -16   1   -4.20   16.70
   8 -16  -1    6.30   13.90
   8  16  -1    2.10   12.20
   8  16  -1   15.30   11.50
  -8  16   1  -16.10   19.80
  -8  16   1   19.90   15.80
  -8  16   1   10.60   11.30
  -8  16   1    4.20   12.70
   8  16  -1  -13.40   15.90
   8  16  -1   34.50   14.80
  -8  16   1   16.30   16.20
  -7 -16   1    5.30   10.90
   7 -16  -1  -11.20   13.50
   7 -16  -1   12.70   12.70
  -7 -16   1   -2.20   13.20
   7 -16  -1   27.50   14.20
  -7 -16   1  -18.50   13.00
  -7 -16   1   -1.00    8.40
  -7 -16   1   21.00   12.10
   7 -16  -1    1.10   13.10
  -7  16   1   13.20   15.30
  -7  16   1    0.90    8.80
  -7  16   1    7.70   11.70
  -7  16   1    0.20   12.60
   7  16  -1   -8.20   11.50
   7  16  -1    3.40   10.10
   7  16  -1   -9.10    8.60
   7  16  -1    2.00   14.30
  -7  16   1    2.40   11.90
  -6 -16   1   41.90   11.90
  -6 -16   1    7.10   13.90
   6 -16  -1   46.60   13.80
   6 -16  -1   52.19   12.80
   6 -16  -1   29.40   12.20
  -6 -16   1   47.10   11.40
  -6 -16   1   37.20   10.30
   6 -16  -1   28.80   12.40
  -6  16   1   27.00    9.10
   6  16  -1   33.20   12.00
  -6  16   1   27.20   12.90
   6  16  -1   37.00    9.00
   6  16  -1   40.80   10.70
   6  16  -1   33.30   10.50
  -6  16   1   45.70   13.50
  -6  16   1   32.30   11.60
  -6  16   1   17.60   11.50
   6  16  -1   23.90   12.40
  -5 -16   1   40.10    9.60
   5 -16  -1   67.29   12.40
  -5 -16   1   46.30   10.60
   5 -16  -1   43.20   10.40
   5 -16  -1   47.30   12.50
  -5 -16   1   39.80   10.70
  -5 -16   1   60.99   12.60
  -5 -16   1   54.99   11.90
   5  16  -1   59.99   12.70
   5  16  -1   46.60   10.00
  -5  16   1   57.39   12.10
  -5  16   1   61.09    9.20
   5  16  -1   64.19   10.80
   5  16  -1   51.59    9.20
  -5  16   1   46.20   12.50
  -5  16   1   45.00   12.10
  -4 -16   1    6.70    7.40
  -4 -16   1   -5.80    7.80
  -4 -16   1    3.20    7.60
  -4 -16   1   -5.50    8.30
   4 -16  -1   -6.50    9.60
  -4 -16   1    4.30    8.50
   4 -16  -1   11.80    6.80
  -4  16   1  -14.10    8.90
  -4  16   1   12.00    6.60
   4  16  -1    3.60    7.20
   4  16  -1  -16.70    6.50
  -4  16   1   26.30    9.30
  -4  16   1   -2.80    6.90
  -4  16   1    9.70    6.60
  -4  16   1  -11.20    8.70
   4  16  -1    0.20    8.10
   4  16  -1    8.40    6.60
   3 -16  -1   14.30    7.20
  -3 -16   1   25.30    8.00
   3 -16  -1   36.10   10.20
  -3 -16   1   33.50    9.10
   3 -16  -1   36.20    9.00
  -3 -16   1   25.60    7.30
  -3 -16   1   39.20   10.20
  -3 -16   1   43.90    8.70
  -3  16   1   26.70    8.40
   3  16  -1   32.00    9.20
  -3  16   1   16.00    7.80
   3  16  -1   31.80    9.50
  -3  16   1   18.90    7.40
  -3  16   1   26.60    7.90
  -3  16   1   36.00   10.20
   3  16  -1   33.10    7.70
   3  16  -1   26.70    7.50
  -2 -16   1   63.89   10.30
   2 -16  -1   58.19   11.40
   2 -16  -1   42.90   10.20
   2 -16  -1   62.99   11.70
  -2 -16   1   61.29   10.80
  -2 -16   1   44.70    9.90
   2 -16  -1   58.69   10.70
  -2 -16   1   41.30    9.60
  -2  16   1   56.29    9.90
   2  16  -1   67.29    9.80
  -2  16   1   50.79   10.30
  -2  16   1   49.70    9.70
  -2  16   1   66.99   11.80
   2  16  -1   44.00    8.40
   2  16  -1   51.59   10.10
   2  16  -1   59.29    9.60
   2  16  -1   53.29    8.90
  -2  16   1   35.30   10.30
  -1 -16   1  270.57   17.80
   1 -16  -1  291.07   18.40
   1 -16  -1  295.67   17.80
   1 -16  -1  314.57   19.60
  -1 -16   1  265.77   16.50
  -1 -16   1  283.07   17.90
   1 -16  -1  259.27   18.40
   1  16  -1  295.67   18.40
   1  16  -1  288.77   17.20
  -1  16   1  305.37   18.70
   1  16  -1  309.57   17.00
  -1  16   1  312.47   17.90
   1  16  -1  303.37   17.40
  -1  16   1  325.27   19.70
  -1  16   1  295.97   17.90
  -1  16   1  271.97   17.20
   1  16  -1  297.47   17.20
   0 -16   1  133.89   12.20
   0 -16  -1  131.89   14.40
   0 -16  -1  139.79   13.80
   0 -16   1   95.99   12.30
   0 -16   1  155.08   15.60
   0 -16   1  121.89   13.40
   0 -16  -1  106.49   12.10
   0 -16  -1  155.88   12.70
   0  16   1  123.89   12.20
   0  16  -1  142.39   12.90
   0  16   1  126.99   13.10
   0  16  -1  135.69   13.70
   0  16   1  125.09   12.80
   0  16   1  145.49   12.90
   0  16  -1  127.89   14.50
   0  16  -1  131.19   11.80
   0  16  -1  126.49   11.90
   0  16   1  138.09   14.30
   0  16  -1  126.39   13.30
  -1 -16  -1  528.35   26.30
   1 -16   1  526.25   25.10
   1 -16   1  599.24   27.00
  -1 -16  -1  539.25   26.10
   1 -16   1  548.75   25.80
   1 -16   1  538.45   25.90
  -1 -16  -1  567.84   26.60
  -1  16  -1  558.84   23.00
  -1  16  -1  552.94   24.90
  -1  16  -1  626.24   26.70
   1  16   1  553.74   25.50
   1  16   1  557.74   25.90
   1  16   1  537.65   25.00
   1  16   1  557.24   26.00
  -1  16  -1  555.44   24.70
  -1  16  -1  529.95   26.40
  -1  16  -1  528.75   26.00
   1  16   1  553.04   25.40
  -2 -16  -1  395.96   21.70
   2 -16   1  401.76   21.80
   2 -16   1  376.06   21.30
  -2 -16  -1  376.76   21.00
  -2 -16  -1  389.06   22.00
  -2 -16  -1  365.36   20.30
   2 -16   1  343.37   20.80
   2 -16   1  374.96   21.90
   2  16   1  363.26   20.10
   2  16   1  369.56   21.10
   2  16   1  382.76   20.10
   2  16   1  401.46   21.90
  -2  16  -1  369.76   17.40
   2  16   1  380.36   22.00
  -2  16  -1  364.36   20.10
  -2  16  -1  342.07   20.60
  -2  16  -1  367.26   20.10
  -2  16  -1  391.46   22.00
  -2  16  -1  377.66   19.80
  -3 -16  -1   46.30    8.70
  -3 -16  -1   33.40   10.40
   3 -16   1   59.89   12.00
   3 -16   1   45.60   10.50
   3 -16   1   54.69   10.60
  -3 -16  -1   42.30   10.30
   3 -16   1   48.10    9.50
  -3 -16  -1   64.09   11.30
  -3 -16  -1   66.29   10.60
   3  16   1   57.99   11.30
  -3  16  -1   34.90   12.10
  -3  16  -1   54.39   10.70
   3  16   1   42.80    9.60
   3  16   1   48.90   11.20
  -3  16  -1   46.50   11.70
   3  16   1   39.70   11.10
  -3  16  -1   44.60    9.60
  -3  16  -1   64.49   10.70
   4 -16   1   72.39    6.80
  -4 -16  -1   72.09   12.10
   4 -16   1   95.99   14.70
   4 -16   1   70.79   13.70
  -4 -16  -1   79.89   10.20
  -4 -16  -1   73.59   12.40
   4 -16   1   89.39   14.10
  -4 -16  -1   69.69   11.60
   4 -16   1   74.39   12.30
   4  16   1   99.39   12.80
  -4  16  -1   81.69   11.70
  -4  16  -1   75.19    9.40
  -4  16  -1   71.39   12.00
  -4  16  -1   42.00   11.30
   4  16   1   81.39   12.50
  -4  16  -1   75.79   10.00
  -4  16  -1   72.09   12.90
   4  16   1   90.99   12.50
   4  16   1   73.39   12.40
  -5 -16  -1   14.60   11.30
  -5 -16  -1    4.00    7.00
   5 -16   1    9.30    9.70
   5 -16   1   10.80   10.50
   5 -16   1   12.90   11.30
  -5 -16  -1    9.10    7.40
  -5 -16  -1   10.20   10.00
   5 -16   1    1.70   10.80
   5  16   1    6.80    8.80
  -5  16  -1   21.00   11.00
  -5  16  -1    7.00    6.00
  -5  16  -1  -13.10    9.70
   5  16   1    4.60    8.90
  -5  16  -1   17.00    9.40
  -5  16  -1   24.20   10.50
   5  16   1    0.90    9.50
   6 -16   1   36.50   10.50
  -6 -16  -1   47.80   13.30
   6 -16   1   36.50   14.80
  -6 -16  -1   20.60   12.80
   6 -16   1   59.49   14.40
  -6 -16  -1   61.49   13.40
   6 -16   1   40.00   13.80
  -6 -16  -1   43.30   12.80
   6  16   1   63.39   13.80
  -6  16  -1   61.49   12.80
   6  16   1   58.89   10.90
  -6  16  -1   56.59    8.70
  -6  16  -1   51.89   12.40
   6  16   1   21.80   10.50
   6  16   1   40.10   11.30
  -6  16  -1   57.69   14.90
   7 -16   1    9.70   13.10
   7 -16   1   -0.10   12.10
  -7 -16  -1   15.60   14.10
   7 -16   1   19.80   10.70
   7 -16   1   -4.70   11.30
  -7 -16  -1   12.90   10.90
  -7 -16  -1   12.70   14.40
  -7 -16  -1  -16.90   10.50
  -7  16  -1  -14.40    8.70
   7  16   1   -1.90   14.80
  -7  16  -1  -20.00   13.50
   7  16   1   -0.60   11.30
  -7  16  -1   18.70   11.00
  -7  16  -1  -14.60   12.40
  -7  16  -1    7.00    8.10
   7  16   1   17.40   11.40
   7  16   1    2.10    9.30
  -8 -16  -1   53.59   19.30
   8 -16   1   65.79   17.70
  -8 -16  -1   45.70   17.10
   8 -16   1   62.19   16.50
  -8 -16  -1   60.79   15.90
   8 -16   1   53.19   20.40
  -8  16  -1   43.90   11.80
   8  16   1   37.90   15.80
  -8  16  -1   20.60   16.90
  -8  16  -1   24.10   15.70
   8  16   1   88.59   16.10
  -8  16  -1   34.00   14.30
   8  16   1   49.10   15.10
  -7 -17   1   28.40   12.70
   7 -17  -1   30.10   14.30
  -7 -17   1   15.60   13.70
   7 -17  -1   24.40   17.50
  -7 -17   1   26.70   12.50
   7 -17  -1   19.70   11.40
  -7 -17   1   13.80   15.50
   7  17  -1   -1.00   13.60
   7  17  -1   23.70   15.30
   7  17  -1   32.90   17.00
   7  17  -1   51.89   13.50
  -7  17   1   11.00   17.10
  -7  17   1   35.60   10.10
  -7  17   1   55.59   15.60
  -7  17   1   23.00   14.00
  -7  17   1   11.20   13.50
  -6 -17   1   11.80   12.40
  -6 -17   1   37.00   11.50
   6 -17  -1   36.80   14.50
  -6 -17   1   24.10   12.30
   6 -17  -1   25.90   12.80
   6 -17  -1   11.60   12.30
  -6 -17   1   20.00   12.00
   6 -17  -1   12.90   13.80
  -6  17   1   10.90    8.60
  -6  17   1   31.20   12.60
   6  17  -1  -12.80   10.70
   6  17  -1   59.99   15.40
  -6  17   1   31.60   12.80
  -6  17   1   22.40   12.10
  -6  17   1   -7.00   10.00
   6  17  -1   19.40    9.60
   6  17  -1   39.50   12.80
  -5 -17   1   -2.20   11.50
  -5 -17   1    5.10    8.80
   5 -17  -1   24.10   11.90
  -5 -17   1   19.50   10.90
  -5 -17   1   36.20   11.00
   5 -17  -1   -3.70   11.10
   5 -17  -1   34.90   13.50
  -5 -17   1   11.70    9.00
   5 -17  -1   -1.80   10.60
  -5  17   1   13.40   10.70
  -5  17   1   13.50   11.60
  -5  17   1   -9.20    9.50
   5  17  -1    7.60    9.00
   5  17  -1    9.90    8.80
   5  17  -1   -4.40    7.70
  -5  17   1   11.00    6.90
   5  17  -1   13.90   10.60
  -4 -17   1  121.59   15.60
   4 -17  -1  116.99   15.00
  -4 -17   1  110.09   13.90
  -4 -17   1   99.69   13.00
  -4 -17   1  135.29   16.00
   4 -17  -1  125.99   16.30
  -4 -17   1   94.09   13.00
   4 -17  -1  111.19   14.60
   4  17  -1  117.39   14.90
  -4  17   1  106.19   15.30
  -4  17   1  112.89   14.30
  -4  17   1  116.19   12.50
   4  17  -1  101.69   12.60
  -4  17   1   87.09   13.90
  -4  17   1  119.89   12.40
   4  17  -1  115.59   14.50
   3 -17  -1   51.79   11.90
  -3 -17   1   40.50    9.10
  -3 -17   1   46.90   10.10
  -3 -17   1   63.09   12.20
   3 -17  -1   57.09   11.60
  -3 -17   1   36.30   10.00
  -3 -17   1   53.29   10.80
  -3  17   1   58.29   10.00
  -3  17   1   57.79   10.70
   3  17  -1   58.09    9.60
   3  17  -1   50.79   10.70
  -3  17   1   60.79   11.30
  -3  17   1   53.89   10.50
  -3  17   1   54.99   10.00
   3  17  -1   56.09   10.70
  -2 -17   1   23.70    9.50
   2 -17  -1   23.40    9.70
   2 -17  -1   15.10    9.40
  -2 -17   1   10.00    8.40
   2 -17  -1    7.00    7.80
  -2 -17   1    8.80    6.70
  -2 -17   1   16.80    8.90
  -2  17   1   14.20    8.00
   2  17  -1   11.10    7.90
   2  17  -1   14.50    7.90
  -2  17   1    9.80    9.40
  -2  17   1   21.50    8.70
  -2  17   1   15.10    7.40
  -2  17   1    6.20    9.10
   2  17  -1    4.60    6.90
   2  17  -1    7.40    7.50
  -1 -17   1    8.50    7.80
  -1 -17   1   -5.60    5.00
  -1 -17   1    0.50    7.50
   1 -17  -1   -3.00    7.30
   1 -17  -1    7.70    8.10
   1 -17  -1   -2.40    6.10
   1 -17  -1    3.80    6.90
  -1  17   1   -5.50    7.10
  -1  17   1   -7.40    6.60
  -1  17   1   10.00    6.50
  -1  17   1    4.70    6.00
   1  17  -1    3.10    6.50
  -1  17   1    2.10    6.10
  -1  17   1   -3.00    7.20
   1  17  -1   -1.60    6.20
   1  17  -1   12.10    6.90
   1  17  -1    8.70    7.90
   0 -17  -1  510.35   25.70
   0 -17   1  515.55   25.40
   0 -17   1  449.46   23.60
   0 -17  -1  543.75   26.10
   0 -17  -1  506.55   26.40
   0 -17   1  498.05   25.40
   0 -17  -1  562.64   27.10
   0 -17   1  524.65   25.60
   0  17  -1  541.95   23.10
   0  17   1  497.65   24.90
   0  17   1  502.65   24.60
   0  17   1  560.84   24.80
   0  17   1  485.85   25.70
   0  17  -1  463.85   24.10
   0  17  -1  525.05   25.70
   0  17   1  550.44   26.70
   0  17  -1  512.55   24.10
   0  17  -1  469.15   26.30
  -1 -17  -1    8.00    6.60
   1 -17   1   13.90    8.40
  -1 -17  -1    6.00    7.80
   1 -17   1    9.10    7.90
   1 -17   1   14.20    8.60
   1 -17   1   -2.60    7.60
  -1 -17  -1    7.50    7.70
   1  17   1    4.50    8.40
  -1  17  -1   11.90    6.70
  -1  17  -1   30.80   10.20
  -1  17  -1   12.70    7.40
   1  17   1   16.80    7.40
   1  17   1    6.60    8.40
  -1  17  -1    4.50    7.00
   1  17   1   18.80    8.20
  -1  17  -1   16.40    6.30
   1  17   1   19.80    7.20
  -2 -17  -1  257.27   19.80
  -2 -17  -1  279.97   19.80
  -2 -17  -1  249.78   18.00
   2 -17   1  224.78   18.60
  -2 -17  -1  262.97   19.20
   2 -17   1  292.67   20.30
   2 -17   1  265.47   18.60
   2 -17   1  273.07   19.60
   2  17   1  268.27   17.30
   2  17   1  261.57   19.00
   2  17   1  254.87   17.30
  -2  17  -1  273.67   18.00
  -2  17  -1  234.78   18.70
  -2  17  -1  268.17   17.60
   2  17   1  285.07   18.50
  -2  17  -1  281.57   15.20
   3 -17   1  135.59   15.50
   3 -17   1  143.69   14.50
  -3 -17  -1  161.88   15.90
   3 -17   1  172.38   16.50
  -3 -17  -1  141.79   13.50
  -3 -17  -1  160.98   14.80
  -3 -17  -1  126.59   16.70
  -3  17  -1  154.88   15.20
  -3  17  -1  152.68   15.80
   3  17   1  179.48   15.30
   3  17   1  135.29   13.80
  -3  17  -1  164.88   15.00
   3  17   1  136.09   14.30
  -3  17  -1  152.78   14.70
   3  17   1  162.68   16.20
   4 -17   1    1.30    4.60
  -4 -17  -1   -4.60    8.70
  -4 -17  -1   13.70    9.50
   4 -17   1    7.70    9.20
  -4 -17  -1    5.50    9.50
  -4 -17  -1   -6.50    6.70
   4 -17   1   -1.30    8.80
   4 -17   1   -3.70   10.10
   4 -17   1    8.00    9.60
   4  17   1   -3.20    7.80
  -4  17  -1   -2.10    5.60
  -4  17  -1   -1.90    9.60
  -4  17  -1   -0.10    7.00
  -4  17  -1    4.50    9.90
  -4  17  -1  -13.70    8.20
   4  17   1    1.40    9.20
   4  17   1   -6.50    9.90
   4  17   1   14.10    8.10
  -4  17  -1    7.10    7.50
  -4  17  -1    1.50    2.00
  -5 -17  -1  140.09   17.00
   5 -17   1  187.68   19.00
  -5 -17  -1  142.39   17.20
   5 -17   1  143.49   18.00
  -5 -17  -1  141.59   16.10
   5 -17   1  131.09   17.40
  -5 -17  -1  139.29   17.50
   5 -17   1  170.38   16.00
   5  17   1  134.49   15.90
   5  17   1  112.49   16.00
  -5  17  -1  120.69   16.10
   5  17   1  124.79   14.80
   5  17   1  132.19   17.70
   5  17   1  191.68   18.00
  -5  17  -1  148.89   18.20
  -5  17  -1  128.69   12.00
  -5  17  -1  144.39   18.30
  -6 -17  -1  -13.80   10.30
   6 -17   1  -17.00   11.20
  -6 -17  -1    2.30   10.60
  -6 -17  -1   -0.30    9.00
   6 -17   1   -7.90    9.50
   6 -17   1    2.60   11.90
   6 -17   1    6.80   13.10
  -6 -17  -1  -18.70   12.20
   6  17   1    9.00   10.20
   6  17   1  -20.60   10.50
  -6  17  -1   11.70    6.80
   6  17   1   23.20   12.30
  -6  17  -1  -14.40   10.10
  -6  17  -1  -20.30    8.70
  -6  17  -1  -16.10   11.10
   6  17   1   16.30   11.90
   6  17   1   -9.30   10.30
  -6  17  -1    3.50   11.70
   7 -17   1    9.70   14.50
  -7 -17  -1    9.80   13.10
   7 -17   1   15.50   16.20
  -7 -17  -1   10.90   12.60
  -7 -17  -1   17.70   14.70
  -7 -17  -1   35.50   13.40
   7 -17   1   20.50   18.30
   7  17   1    4.60   12.70
   7  17   1   14.50   16.30
  -7  17  -1    5.40   14.70
  -7  17  -1   28.90    8.80
  -7  17  -1   18.70   18.50
  -7  17  -1   19.00   13.00
   7  17   1    0.70   12.60
  -7  17  -1    4.20   13.90
   7  17   1    2.80   12.20
   7  17   1   46.60   16.70
  -7 -18   1   24.00   13.20
  -7 -18   1  -33.10   20.50
  -7 -18   1   28.30   17.50
  -7 -18   1   28.00   14.80
   7 -18  -1   64.19   16.70
   7 -18  -1   71.79   19.60
  -7  18   1   25.00   14.90
   7  18  -1   40.10   20.10
   7  18  -1   46.60   13.20
   7  18  -1   16.20   12.90
  -7  18   1    6.10   17.80
  -7  18   1   38.70   17.20
  -7  18   1   60.29   11.80
  -7  18   1   68.59   15.90
  -6 -18   1   24.80   14.30
  -6 -18   1    1.80   11.30
   6 -18  -1    9.20   13.80
   6 -18  -1    8.40   12.70
  -6 -18   1   14.40   12.30
   6 -18  -1   11.40   14.70
  -6 -18   1   21.50   14.20
   6 -18  -1   26.40   10.60
  -6  18   1   23.40   12.00
   6  18  -1   11.40    9.90
   6  18  -1   -7.90   10.80
   6  18  -1   19.60   11.60
  -6  18   1    0.30   15.00
  -6  18   1   17.00   13.80
  -6  18   1   -1.20    8.70
   6  18  -1    5.70   14.40
  -6  18   1    5.00   10.00
  -5 -18   1    0.60    8.80
  -5 -18   1  -10.20    9.90
   5 -18  -1   16.10   11.80
   5 -18  -1   11.60   10.10
   5 -18  -1    9.90   12.10
  -5 -18   1   15.30   10.20
   5 -18  -1   14.10   11.00
  -5 -18   1    9.90    9.00
  -5 -18   1    8.70   11.40
   5  18  -1   12.90    9.30
  -5  18   1    2.50   12.20
   5  18  -1   -3.20    9.80
  -5  18   1   20.10   10.90
   5  18  -1    8.90   11.40
  -5  18   1    1.30    7.60
  -5  18   1   13.80   13.10
   5  18  -1  -19.40    8.80
  -5  18   1    6.90   10.30
   5  18  -1   19.60   11.20
  -4 -18   1   -1.80   10.60
  -4 -18   1    5.70    9.10
  -4 -18   1   26.00    9.50
   4 -18  -1   27.10   12.90
  -4 -18   1   10.50   10.10
   4 -18  -1   10.40   10.50
   4 -18  -1   10.40   11.20
  -4 -18   1    4.10    9.60
  -4  18   1   34.30   10.70
   4  18  -1   -0.90    8.10
   4  18  -1    4.00    8.40
   4  18  -1   16.40    9.60
   4  18  -1   28.40   11.20
  -4  18   1   18.90    7.80
   4  18  -1   24.70   10.50
  -4  18   1   12.70   12.20
  -4  18   1   11.60    7.50
  -4  18   1    7.70   15.40
  -4  18   1   -0.10   10.20
   3 -18  -1   11.10   11.10
  -3 -18   1   35.90   11.80
   3 -18  -1   32.80   10.30
  -3 -18   1   18.80    7.90
  -3 -18   1   21.80    9.70
   3 -18  -1   27.70   10.90
  -3 -18   1   18.20    8.60
  -3 -18   1   25.10   10.10
   3  18  -1   43.20   10.80
  -3  18   1   34.90   10.50
   3  18  -1   43.60   11.50
  -3  18   1   47.60   13.10
  -3  18   1   32.80   11.60
   3  18  -1   29.80    9.00
  -3  18   1   35.80   11.10
   3  18  -1   26.30    9.10
  -3  18   1   43.20    9.80
  -2 -18   1   62.09   11.00
   2 -18  -1   71.89   11.90
  -2 -18   1   61.39   11.40
   2 -18  -1   58.39   11.90
  -2 -18   1   61.89   11.90
   2 -18  -1   48.80   10.60
  -2 -18   1   52.29    3.50
  -2  18   1   60.89   11.60
  -2  18   1   61.89   10.40
   2  18  -1   54.69   10.40
   2  18  -1   47.30   11.60
  -2  18   1   45.80   10.20
  -2  18   1   53.29   10.90
  -2  18   1   54.09   11.70
   2  18  -1   72.29   12.20
   2  18  -1   64.79   10.50
  -1 -18   1  130.79   15.10
   1 -18  -1  113.99   18.30
   1 -18  -1  134.79   16.80
   1 -18  -1  113.29   18.00
  -1 -18   1  137.19   15.40
  -1 -18   1  136.99   12.90
   1  18  -1  131.29   15.30
  -1  18   1  142.89   13.40
   1  18  -1  134.09   14.00
  -1  18   1  151.98   14.20
   1  18  -1  148.69   14.20
   1  18  -1  140.09   17.60
   1  18  -1  137.69   13.80
  -1  18   1  132.09   16.00
  -1  18   1  118.89   16.00
  -1  18   1  121.29   14.30
  -1  18   1  116.59   13.70
   0 -18  -1   22.10   14.80
   0 -18   1   21.30    8.80
   0 -18   1   31.10    9.10
   0 -18  -1   26.70   10.20
   0 -18   1   20.80   10.70
   0 -18  -1   14.20    9.80
   0 -18   1    3.50    9.40
   0  18  -1   20.00    7.90
   0  18  -1   18.40    7.40
   0  18   1   13.00    9.50
   0  18   1   19.00    9.80
   0  18   1   32.80    9.00
   0  18  -1   30.70   10.30
   0  18  -1   14.40    8.90
   0  18   1   18.40    8.80
   0  18   1   14.20    7.50
   0  18  -1   11.00    7.60
   1 -18   1   94.99   12.00
   1 -18   1  111.19   13.90
  -1 -18  -1   81.59   14.90
   1 -18   1   76.79   11.80
  -1 -18  -1  106.09   13.90
   1 -18   1  111.09   14.00
  -1  18  -1  112.19   14.60
   1  18   1  117.59   13.50
  -1  18  -1   94.19   13.70
   1  18   1  102.29   12.30
  -1  18  -1  101.79   11.90
   1  18   1  122.89   15.00
   1  18   1   96.69   13.00
  -1  18  -1  118.39   15.60
  -1  18  -1  131.29   15.40
   2 -18   1    1.30    7.50
   2 -18   1   -1.90    7.80
  -2 -18  -1   -3.20    8.00
   2 -18   1   -4.90    8.70
  -2 -18  -1   13.60    9.20
  -2 -18  -1    6.50    8.50
   2 -18   1   -4.10    8.80
  -2 -18  -1    5.00   10.00
  -2  18  -1    1.50    8.30
   2  18   1   20.00    8.70
   2  18   1    2.70    8.50
  -2  18  -1    9.10    6.30
  -2  18  -1   -8.80    7.40
   2  18   1  -12.90    6.90
  -2  18  -1   12.60    9.00
   2  18   1   -3.20    6.40
  -2  18  -1   -0.70    8.40
  -3 -18  -1    4.50    9.20
   3 -18   1    2.70    9.00
  -3 -18  -1    2.60   10.10
   3 -18   1    6.40   12.90
  -3 -18  -1   12.70    8.90
  -3 -18  -1    0.00    7.30
   3 -18   1    6.50    8.90
   3 -18   1    5.20    8.60
  -3 -18  -1    0.40    7.90
   3  18   1   21.80    9.60
  -3  18  -1    4.10    8.50
  -3  18  -1    6.40    8.90
   3  18   1   31.30    9.50
   3  18   1    2.80    9.80
   3  18   1   11.60    8.40
  -3  18  -1   14.50    9.70
  -3  18  -1   11.90    8.80
   4 -18   1  185.38   19.50
  -4 -18  -1  191.88   16.80
   4 -18   1  215.48   20.30
   4 -18   1  199.48   21.50
  -4 -18  -1  209.78   21.20
  -4 -18  -1  202.48   18.80
  -4 -18  -1  181.88   15.00
  -4 -18  -1  203.98   18.30
   4 -18   1  183.58   17.00
   4 -18   1  193.18   11.70
  -4  18  -1  198.08   21.40
   4  18   1  169.18   18.90
  -4  18  -1  198.08   16.80
   4  18   1  170.48   21.40
  -4  18  -1  207.88   13.70
   4  18   1  205.98   17.30
  -4  18  -1  247.08   19.70
  -4  18  -1  185.08   19.60
  -5 -18  -1   14.30   10.20
   5 -18   1   -6.70    8.80
  -5 -18  -1   -1.60   12.60
   5 -18   1    2.40   12.30
   5 -18   1   20.50   13.90
  -5 -18  -1   36.70   13.20
  -5 -18  -1   10.60    8.50
  -5 -18  -1   -5.50   10.30
   5 -18   1   19.00    9.20
   5  18   1    3.90   12.60
  -5  18  -1   19.80    9.10
  -5  18  -1   17.50   10.80
  -5  18  -1   12.30    6.60
   5  18   1   26.10   10.30
   5  18   1   18.90   11.50
   5  18   1    2.30   11.00
  -5  18  -1    8.00    4.40
  -5  18  -1   13.00   10.80
  -5  18  -1   23.50   12.70
   6 -18   1   35.50   16.00
   6 -18   1   -6.70   14.10
   6 -18   1   25.30   14.60
  -6 -18  -1   -7.40   14.50
  -6 -18  -1  -15.20   13.00
   6 -18   1   20.80   12.50
  -6 -18  -1   -2.30    8.30
  -6 -18  -1   -7.30   10.00
  -6  18  -1   -9.50   13.80
  -6  18  -1   15.40   13.90
   6  18   1    3.70   11.80
   6  18   1  -22.90   13.80
   6  18   1   -0.20   11.40
   6  18   1   20.70   12.30
  -6  18  -1    5.00    7.30
  -6  18  -1   -3.80   12.30
  -6  18  -1    3.10   11.80
  -7 -18  -1   28.70   14.80
  -7 -18  -1   -0.10   13.00
   7 -18   1   21.20   16.50
   7 -18   1    6.10   12.40
  -7 -18  -1    8.50   18.20
   7  18   1   18.50   17.80
  -7  18  -1   11.60   16.70
   7  18   1  -13.30   14.70
  -7  18  -1    3.20   13.50
  -7  18  -1    6.60   13.60
   7  18   1    0.00   13.50
  -7  18  -1    6.00   13.50
   7  18   1   30.20   14.10
   6 -19  -1    7.60   13.40
  -6 -19   1    4.60   12.90
  -6 -19   1  -17.50   12.00
   6 -19  -1   13.40   14.70
  -6 -19   1   19.00   15.50
  -6 -19   1   10.10   11.60
   6 -19  -1  -37.70   16.10
   6 -19  -1   13.70   13.20
  -6  19   1    2.70    9.20
   6  19  -1    7.30   13.40
  -6  19   1   22.50   16.80
  -6  19   1  -13.70   14.10
   6  19  -1  -12.00   12.80
   6  19  -1    3.60   15.90
  -6  19   1   12.60   13.80
   6  19  -1   -4.20   10.00
  -6  19   1  -18.60   12.30
  -5 -19   1   18.10   12.00
  -5 -19   1   50.09   13.10
  -5 -19   1   24.90   10.70
   5 -19  -1   15.00   12.50
   5 -19  -1   22.10   13.30
  -5 -19   1   17.70   12.00
  -5 -19   1   40.50   12.80
   5 -19  -1   28.80   16.00
   5 -19  -1   25.60   12.90
   5  19  -1   22.70   10.70
   5  19  -1    8.90   13.10
  -5  19   1   11.80   12.90
  -5  19   1   22.40   13.00
  -5  19   1   29.20   15.50
   5  19  -1   40.30   11.20
  -5  19   1   12.40    8.50
   5  19  -1   51.89   11.90
  -5  19   1   13.80   12.00
   5  19  -1   34.30   13.30
   4 -19  -1   35.40   12.60
   4 -19  -1   15.60   12.60
   4 -19  -1   26.60   12.40
  -4 -19   1   24.10   10.40
  -4 -19   1   25.70   13.00
  -4 -19   1   38.20   11.60
  -4 -19   1   49.99   12.90
   4 -19  -1   30.30   12.70
  -4 -19   1   21.90   10.60
  -4  19   1   44.60    9.30
  -4  19   1   26.60   12.30
   4  19  -1   40.30   11.90
  -4  19   1   15.70   10.70
   4  19  -1   14.80    9.60
  -4  19   1   24.20   12.40
  -4  19   1   15.50   11.30
  -4  19   1   26.80    9.20
   4  19  -1   23.80   11.00
   4  19  -1   27.60    9.60
   3 -19  -1    1.70    9.50
  -3 -19   1   64.59   13.30
   3 -19  -1   31.30   13.30
  -3 -19   1   52.59   12.60
   3 -19  -1   29.70   11.80
  -3 -19   1   66.49   12.20
  -3 -19   1   39.00   10.80
  -3 -19   1   25.10   11.40
   3 -19  -1   45.40   11.70
   3  19  -1   37.70   10.80
  -3  19   1   39.90   13.00
   3  19  -1   41.00   10.50
  -3  19   1   32.80   10.20
   3  19  -1   18.40   10.30
   3  19  -1    7.60    8.30
   3  19  -1   30.90    9.60
  -3  19   1   26.50   11.50
  -3  19   1   51.29   12.10
  -2 -19   1  -11.00    8.20
   2 -19  -1    1.10    8.00
  -2 -19   1   17.80   10.60
  -2 -19   1   13.30   11.10
  -2 -19   1   16.70    7.50
   2 -19  -1    2.10    8.60
   2 -19  -1    5.80    7.20
   2 -19  -1   -4.50    9.40
  -2  19   1   19.70   10.80
  -2  19   1   12.80    9.70
   2  19  -1    2.40    9.30
  -2  19   1    1.00    9.40
  -2  19   1   13.50    9.70
   2  19  -1   26.40    8.20
  -2  19   1   -5.80    7.80
   2  19  -1   -1.50    7.50
   1 -19  -1   68.49   13.10
   1 -19  -1   80.79   12.30
  -1 -19   1   89.29   12.10
  -1 -19   1   73.89   12.40
   1 -19  -1   36.90   10.80
   1 -19  -1   57.49   11.60
  -1 -19   1   79.59   12.90
  -1  19   1   78.99   11.10
   1  19  -1   77.69   13.10
  -1  19   1   84.39   12.70
   1  19  -1   79.09   14.40
   1  19  -1   80.29   11.90
  -1  19   1   80.79   12.00
  -1  19   1   79.99   19.50
   1  19  -1   78.09   11.60
  -1  19   1   94.39   14.30
   1  19  -1   75.99   11.00
  -1  19   1   63.09   12.80
   0 -19   1  -11.20    8.80
   0 -19   1    6.00    8.70
   0 -19  -1   -1.30    7.70
   0 -19   1   -5.50   10.00
   0 -19   1    4.70    8.30
   0 -19  -1   16.80    9.40
   0 -19  -1  -14.60    8.60
   0 -19  -1  -14.70    8.00
   0  19   1   -7.90    7.50
   0  19   1    4.90   10.10
   0  19  -1  -11.40    7.10
   0  19  -1  -14.20    6.80
   0  19  -1   14.20    9.20
   0  19   1    1.10    8.20
   0  19   1  -10.20    8.20
   0  19   1    5.00    7.40
   0  19  -1    5.80    9.00
   0  19  -1    9.30    8.20
   0  19   1    6.80    8.80
  -1 -19  -1  101.19   14.70
  -1 -19  -1   86.19   12.30
   1 -19   1   78.99   13.30
   1 -19   1   83.59   14.10
  -1 -19  -1   84.69   14.70
   1 -19   1  111.99   14.70
   1 -19   1   95.99   13.60
  -1 -19  -1   78.09   13.20
  -1  19  -1   70.69   11.90
  -1  19  -1   81.39   10.70
   1  19   1   86.29   12.40
   1  19   1   79.19   12.20
  -1  19  -1   82.09   13.60
   1  19   1  109.59   14.20
  -1  19  -1   78.59   12.10
  -1  19  -1   87.59   12.30
  -2 -19  -1   -6.10    8.20
   2 -19   1  -10.50    8.40
  -2 -19  -1   -5.90    7.00
  -2 -19  -1   -4.40    9.30
  -2 -19  -1    8.20   11.20
   2 -19   1    9.80   13.70
   2 -19   1   12.00    9.50
   2 -19   1   -0.70   10.50
  -2  19  -1   -2.80    8.60
  -2  19  -1   10.60    6.70
  -2  19  -1   14.80    8.90
  -2  19  -1    6.10    8.70
  -2  19  -1   -9.20    8.10
   2  19   1  -10.30    9.90
   2  19   1  -12.30    9.10
   2  19   1    3.20    8.50
   2  19   1    5.10    7.80
   2  19   1   13.50    9.10
   3 -19   1  167.28   19.00
  -3 -19  -1  222.28   19.50
  -3 -19  -1  206.28   16.30
  -3 -19  -1  180.08   19.30
  -3 -19  -1  158.18   19.90
   3 -19   1  196.48   19.00
   3 -19   1  184.38   20.40
  -3 -19  -1  171.68   17.10
   3 -19   1  199.28   18.80
  -3  19  -1  197.58   14.40
   3  19   1  200.98   17.00
  -3  19  -1  151.38   18.70
  -3  19  -1  222.68   18.00
   3  19   1  158.98   17.10
   3  19   1  182.58   19.40
  -3  19  -1  206.98   18.00
  -3  19  -1  186.88   17.90
   3  19   1  191.08   18.90
   4 -19   1   23.50    9.50
  -4 -19  -1   24.80   11.70
   4 -19   1   20.60   12.90
  -4 -19  -1   10.70    8.60
  -4 -19  -1   15.80   10.30
   4 -19   1   14.20   11.70
  -4 -19  -1    9.00   12.90
   4 -19   1    3.80    6.50
  -4 -19  -1   22.30   11.40
   4 -19   1    9.70    9.20
  -4  19  -1   -3.60    9.60
  -4  19  -1    5.80   10.80
   4  19   1    4.50    9.40
  -4  19  -1    6.50    9.40
   4  19   1   28.60   12.50
   4  19   1   32.40   13.20
  -4  19  -1   -1.80    8.20
   4  19   1   10.00   11.60
  -4  19  -1    5.60    6.50
   5 -19   1   30.50   14.10
  -5 -19  -1   23.70   14.70
   5 -19   1   35.30   13.60
   5 -19   1   23.80   15.80
  -5 -19  -1   36.00   12.70
   5 -19   1   46.40   12.10
  -5 -19  -1   51.29   13.70
  -5 -19  -1   49.40   14.70
  -5 -19  -1   54.19   10.80
  -5  19  -1   44.30    8.50
  -5  19  -1   47.70   16.60
  -5  19  -1   28.10   11.80
   5  19   1   47.80   13.60
  -5  19  -1   44.10   13.10
   5  19   1   44.30   11.50
   5  19   1   27.40   10.70
   5  19   1   52.09   13.00
  -5  19  -1   39.00   13.90
   5  19   1   34.40   12.90
   6 -19   1   21.70   17.10
  -6 -19  -1   16.70   14.80
   6 -19   1   41.80   16.80
  -6 -19  -1   33.70   16.40
  -6 -19  -1   79.39   18.30
   6 -19   1   67.39   16.70
  -6 -19  -1   47.30   14.20
   6 -19   1   47.00   17.70
  -6  19  -1   63.79   14.40
   6  19   1   48.20   13.50
  -6  19  -1   66.09   15.30
   6  19   1   27.90   17.70
   6  19   1   27.80   13.60
  -6  19  -1   40.40    8.80
  -6  19  -1   62.59   17.30
  -6  19  -1    1.00   17.10
   6  19   1   27.40   12.10
   6  19   1   35.40   12.10
   6 -20  -1   14.70   20.20
  -6 -20   1    7.90   16.70
  -6 -20   1    2.80   14.10
   6 -20  -1   38.60   16.90
   6 -20  -1   34.70   17.20
  -6 -20   1   22.60   14.30
   6  20  -1   39.20   12.30
  -6  20   1   26.60   10.80
  -6  20   1   13.00   14.60
   6  20  -1    7.90   13.00
  -6  20   1   35.20   17.00
   6  20  -1   45.40   17.80
  -6  20   1   59.99   18.10
  -5 -20   1   53.79   14.40
  -5 -20   1   58.69   16.00
  -5 -20   1   83.79   17.40
   5 -20  -1   75.29   15.60
   5 -20  -1   81.29   17.30
   5 -20  -1  101.59   17.60
  -5 -20   1   84.19   14.40
   5 -20  -1   82.09   18.70
   5  20  -1   83.49   18.00
  -5  20   1   86.79   14.80
  -5  20   1   51.59   15.60
   5  20  -1   77.89   15.50
   5  20  -1   75.79   16.70
   5  20  -1   94.89   13.70
  -5  20   1   50.29   19.20
  -5  20   1   64.49   11.20
   4 -20  -1   -5.60   12.80
  -4 -20   1   18.50   11.70
   4 -20  -1   19.00   12.90
  -4 -20   1    0.20   12.10
   4 -20  -1   -7.90   12.60
   4 -20  -1   -4.60   12.70
  -4 -20   1   12.20   12.00
  -4 -20   1  -13.00   10.10
  -4 -20   1   -4.40   12.90
  -4  20   1   18.00    9.50
   4  20  -1    3.00    9.70
  -4  20   1   -5.60   10.40
  -4  20   1    8.20    8.80
  -4  20   1   12.80   10.50
   4  20  -1    6.90   12.70
   4  20  -1   30.80   10.70
  -4  20   1   34.60   12.20
  -4  20   1   -0.50   12.40
   4  20  -1   -5.00   11.20
   4  20  -1    8.80   12.30
   3 -20  -1   54.49   13.70
  -3 -20   1   47.70   12.30
   3 -20  -1   30.10   12.50
   3 -20  -1   61.69   13.10
   3 -20  -1   43.10   13.00
  -3 -20   1   34.20   13.60
  -3 -20   1   58.79   13.90
  -3 -20   1   54.89   13.60
  -3 -20   1   50.79   13.50
  -3  20   1   32.00   11.60
   3  20  -1   77.29   11.60
  -3  20   1   60.29   13.20
  -3  20   1   53.39   11.80
  -3  20   1   47.60   12.60
   3  20  -1   52.39   13.20
   3  20  -1   58.79   11.40
   3  20  -1   41.60   12.50
   3  20  -1   49.99   12.00
   2 -20  -1  140.19   17.90
   2 -20  -1  179.48   20.50
  -2 -20   1  114.89   15.20
   2 -20  -1  171.18   19.20
  -2 -20   1  161.78   18.00
  -2 -20   1  148.19   17.20
   2 -20  -1  134.59   16.20
  -2  20   1  115.99   17.00
   2  20  -1  145.79   18.00
  -2  20   1  161.18   17.20
   2  20  -1  126.89   15.90
  -2  20   1  135.39   17.40
  -2  20   1  115.29   15.70
   2  20  -1  150.98   17.20
  -2  20   1  106.69   13.40
   2  20  -1  146.69   16.70
   2  20  -1  147.99   16.40
   1 -20  -1  331.87   24.80
  -1 -20   1  298.87   20.90
   1 -20  -1  384.76   24.90
   1 -20  -1  310.07   23.20
  -1 -20   1  358.46   23.80
   1 -20  -1  360.46   24.60
  -1 -20   1  318.07   22.80
   1  20  -1  328.57   20.20
   1  20  -1  353.56   23.50
   1  20  -1  333.97   20.60
   1  20  -1  318.87   22.80
  -1  20   1  368.16   21.50
   1  20  -1  342.17   21.50
  -1  20   1  305.47   22.40
  -1  20   1  294.47   21.00
  -1  20   1  341.97   23.90
  -1  20   1  352.76   22.20
   0 -20   1   68.59   13.80
   0 -20  -1   71.19   13.30
   0 -20   1   95.59   14.30
   0 -20   1   79.49   13.60
   0 -20  -1   74.39   14.20
   0 -20  -1  101.79   14.50
   0 -20  -1  133.29   16.80
   0  20   1   76.09   14.60
   0  20  -1   77.69   12.00
   0  20   1   86.49   12.70
   0  20  -1   81.79   12.10
   0  20  -1   86.89   12.20
   0  20   1   83.59   14.50
   0  20   1   64.59   12.10
   0  20  -1   92.39   14.70
   0  20   1   88.59   13.00
   0  20  -1   75.19   14.30
  -1 -20  -1  186.08   19.10
  -1 -20  -1  204.98   21.80
  -1 -20  -1  228.28   20.20
   1 -20   1  230.78   17.80
   1 -20   1  243.68   19.90
   1 -20   1  204.18   19.60
  -1 -20  -1  224.28   17.50
   1 -20   1  179.98   20.50
   1  20   1  225.68   18.10
  -1  20  -1  172.18   18.20
   1  20   1  207.68   19.60
  -1  20  -1  221.08   20.00
  -1  20  -1  203.18   19.90
   1  20   1  172.68   17.60
  -1  20  -1  187.68   17.60
  -1  20  -1  230.08   16.10
   1  20   1  202.98   17.50
  -2 -20  -1   51.59   11.90
   2 -20   1   46.70   12.90
  -2 -20  -1   52.89   13.30
   2 -20   1   52.09   13.70
  -2 -20  -1   44.90   12.50
   2 -20   1   41.50   12.50
  -2 -20  -1   49.30   11.70
   2 -20   1   40.70   10.50
  -2  20  -1   67.39   13.50
  -2  20  -1   35.40   11.70
   2  20   1   82.19   13.30
  -2  20  -1   46.50   11.60
   2  20   1   41.70   12.80
  -2  20  -1   53.09    9.30
  -2  20  -1   68.09   12.70
   2  20   1   50.39   12.00
  -2  20  -1   61.59   14.30
   2  20   1   42.80   13.30
   3 -20   1   72.59   13.00
   3 -20   1   75.09   12.70
  -3 -20  -1   56.39   14.30
  -3 -20  -1   64.39   11.20
   3 -20   1   60.69   14.90
  -3 -20  -1   70.59   15.40
  -3 -20  -1   72.99   14.50
  -3 -20  -1   77.09   13.90
   3 -20   1   63.99   14.40
  -3  20  -1   39.60   11.90
  -3  20  -1   69.89   13.00
   3  20   1   78.59   14.60
  -3  20  -1   81.49   15.60
  -3  20  -1   57.09    9.30
   3  20   1   49.99   12.10
  -3  20  -1   74.49   15.10
   3  20   1   91.79   15.20
   4 -20   1  140.69   18.30
   4 -20   1  140.59   17.10
  -4 -20  -1  147.79   16.40
   4 -20   1  204.68   23.00
   4 -20   1  133.29   18.30
  -4 -20  -1  132.19   19.10
  -4 -20  -1  107.09   15.70
  -4 -20  -1  142.79   18.20
  -4 -20  -1  127.59   16.60
   4 -20   1  163.58   20.40
  -4  20  -1  128.69   16.90
   4  20   1  141.59   18.30
  -4  20  -1  146.59   18.60
  -4  20  -1  133.99   13.20
   4  20   1  155.68   17.30
   4  20   1  158.38   17.80
  -4  20  -1  138.29   18.00
   4  20   1  139.99   18.00
   4  20   1  143.49   18.30
  -4  20  -1  115.79   14.90
   5 -20   1   75.39   17.90
  -5 -20  -1   61.99   17.60
   5 -20   1    0.90   13.20
  -5 -20  -1   28.10   15.20
   5 -20   1   35.50   17.50
  -5 -20  -1   48.20   14.00
   5 -20   1   53.19   15.40
  -5 -20  -1   77.59   16.20
  -5 -20  -1   40.80   10.90
   5  20   1   44.60   15.50
  -5  20  -1   15.20   14.10
   5  20   1   83.29   15.90
  -5  20  -1    2.70   12.80
  -5  20  -1   57.09   18.00
   5  20   1   13.00   13.20
  -5  20  -1   36.40   14.20
   5  20   1   37.50   12.30
  -5  20  -1   42.10    8.50
   5  20   1   21.30   14.50
  -5 -21   1   28.60   13.10
   5 -21  -1   21.50   14.70
  -5 -21   1   14.50   12.30
  -5 -21   1    9.40   17.10
  -5 -21   1   21.70   13.90
   5 -21  -1   46.80   16.40
   5 -21  -1   43.60   14.80
   5  21  -1   15.20   15.10
   5  21  -1   26.40   12.00
  -5  21   1   26.90   11.00
   5  21  -1    9.20   13.90
   5  21  -1   41.10   16.80
  -5  21   1   60.49   17.90
  -5  21   1   51.69   16.00
  -5  21   1   21.50   14.80
  -4 -21   1  126.69   17.10
  -4 -21   1  168.78   20.90
  -4 -21   1  171.68   20.90
   4 -21  -1  146.39   20.10
   4 -21  -1  101.99   19.50
  -4 -21   1  121.69   19.50
   4 -21  -1  122.59   20.90
  -4 -21   1   99.89   18.60
   4 -21  -1  119.89   18.70
  -4  21   1  153.88   16.20
  -4  21   1  149.39   18.30
   4  21  -1  169.98   21.70
  -4  21   1  160.68   21.00
   4  21  -1  112.29   18.90
  -4  21   1  148.19   17.50
  -4  21   1  131.09   19.40
  -4  21   1  127.49   21.70
   4  21  -1  115.99   15.10
   4  21  -1  107.89   17.90
  -3 -21   1  -27.10   13.60
   3 -21  -1    6.30   13.00
  -3 -21   1   -8.00    8.20
   3 -21  -1    2.50   12.70
  -3 -21   1    1.30   13.20
   3 -21  -1   -0.80   11.80
  -3 -21   1   -5.80   10.60
  -3 -21   1    4.30   10.10
   3 -21  -1   42.60   14.60
   3  21  -1  -18.10   11.30
  -3  21   1  -28.40   10.70
  -3  21   1  -25.90   11.20
  -3  21   1  -12.80    9.10
  -3  21   1  -16.30   12.10
   3  21  -1   15.40    9.20
   3  21  -1    2.00   11.40
  -3  21   1   -8.80   10.20
   3  21  -1  -15.40    9.40
  -3  21   1   -2.40   11.40
  -2 -21   1    3.80   11.10
   2 -21  -1   12.10   11.60
   2 -21  -1   15.10   13.60
  -2 -21   1    5.80   12.40
  -2 -21   1   -2.80   10.80
   2 -21  -1   11.70   11.00
   2 -21  -1    8.20    9.00
  -2 -21   1   26.60   12.10
  -2  21   1    9.70   11.70
  -2  21   1    5.80   10.40
   2  21  -1    8.20   10.00
  -2  21   1   12.50   11.90
  -2  21   1    7.60   11.20
  -2  21   1    9.00   11.50
   2  21  -1   -8.70   12.90
   2  21  -1   -0.90   12.20
   2  21  -1  -16.30   10.30
  -2  21   1    4.10    9.10
   2  21  -1    0.60    8.00
   2  21  -1   13.90    9.70
  -1 -21   1   26.70   10.00
  -1 -21   1   34.10   12.00
   1 -21  -1   25.80   11.20
   1 -21  -1   44.10   12.80
  -1 -21   1   30.80   13.10
   1 -21  -1   55.59   13.70
   1 -21  -1   40.50   14.40
  -1 -21   1   21.90   11.80
   1  21  -1   15.60   13.30
   1  21  -1   32.80   11.00
   1  21  -1   25.10   12.00
  -1  21   1   31.30   12.40
  -1  21   1   36.50   11.00
  -1  21   1   39.30   12.50
  -1  21   1   15.20   11.40
  -1  21   1   38.50   11.30
  -1  21   1   38.20   13.00
   1  21  -1   47.90   12.60
   1  21  -1   24.50   12.80
   0 -21  -1  284.47   22.70
   0 -21  -1  300.67   24.20
   0 -21  -1  315.27   24.00
   0 -21   1  313.87   23.70
   0 -21   1  280.37   22.20
   0 -21   1  299.67   24.30
   0 -21   1  328.57   22.20
   0  21   1  281.87   24.60
   0  21   1  292.37   21.20
   0  21   1  329.77   24.80
   0  21   1  248.68   23.50
   0  21  -1  317.57   23.80
   0  21   1  325.47   24.30
   0  21  -1  332.87   25.50
   0  21  -1  353.76   23.90
   0  21  -1  373.56   21.10
   0  21  -1  360.76   21.40
   0  21   1  313.47   22.30
   0  21  -1  324.87   22.00
   1 -21   1   11.60   11.70
  -1 -21  -1    1.60   11.90
  -1 -21  -1   21.30   13.40
   1 -21   1    7.20   12.10
   1 -21   1    3.80   11.00
  -1 -21  -1   -0.40   11.20
   1 -21   1    1.10   10.20
  -1 -21  -1    6.60    9.70
  -1  21  -1   11.10   13.10
  -1  21  -1  -10.10   11.80
  -1  21  -1  -17.50    9.70
  -1  21  -1   -7.00    9.70
   1  21   1   -0.30   12.10
   1  21   1   -4.10    9.60
  -1  21  -1   17.00    8.80
   1  21   1  -19.30    7.50
   1  21   1  -13.30   10.40
   2 -21   1  241.88   20.60
   2 -21   1  205.98   20.40
   2 -21   1  173.58   20.30
   2 -21   1  215.18   21.50
  -2 -21  -1  173.88   22.60
  -2 -21  -1  196.48   20.50
  -2 -21  -1  174.78   20.00
  -2 -21  -1  177.98   21.30
  -2  21  -1  214.58   17.80
  -2  21  -1  154.08   15.20
   2  21   1  169.78   20.00
  -2  21  -1  172.58   20.10
  -2  21  -1  189.18   19.50
   2  21   1  240.38   22.10
  -2  21  -1  194.08   18.70
   2  21   1  208.78   18.40
   2  21   1  192.48   18.90
  -3 -21  -1   75.59   16.20
   3 -21   1   83.59   15.40
   3 -21   1   85.89   17.50
  -3 -21  -1   89.69   15.30
   3 -21   1   66.99   15.40
  -3 -21  -1   66.99   14.10
  -3 -21  -1   89.59   17.30
  -3 -21  -1   96.19   13.40
   3 -21   1   67.19   15.30
   3  21   1   61.79   13.40
   3  21   1   78.79   14.90
  -3  21  -1   85.59   18.20
   3  21   1   58.19   15.20
  -3  21  -1   94.99   14.60
  -3  21  -1   82.89   13.80
  -3  21  -1   85.79   16.90
   3  21   1   89.79   18.50
   3  21   1   66.59   13.00
  -3  21  -1   71.49   10.30
  -3  21  -1   65.19   13.60
   4 -21   1   -9.10   12.30
   4 -21   1   -8.10   15.60
   4 -21   1   -8.40    9.50
  -4 -21  -1    3.30   12.30
  -4 -21  -1   17.20   13.50
  -4 -21  -1    0.70   13.20
   4 -21   1   -8.40   16.10
  -4 -21  -1    8.20    9.90
  -4 -21  -1   -6.70   15.30
  -4  21  -1   -8.40   10.30
  -4  21  -1    4.00   13.60
  -4  21  -1    9.90   15.10
   4  21   1   -4.90   13.40
  -4  21  -1    6.90   12.70
   4  21   1   30.20   14.10
   4  21   1   24.70   12.80
   4  21   1   25.90   15.10
  -4  21  -1   -7.70    7.50
  -4  21  -1    6.70   12.50
  -4  21  -1    3.30    7.30
   4  21   1    6.20   11.30
   5 -21   1  -18.00   15.00
   5 -21   1   18.60   15.70
  -5 -21  -1    4.00   14.00
   5 -21   1   17.10   16.70
  -5 -21  -1    4.80   10.90
  -5 -21  -1    5.30   17.50
  -5 -21  -1  -11.00   13.20
  -5  21  -1    3.70   11.30
  -5  21  -1   -4.20   13.00
  -5  21  -1   26.10   14.10
   5  21   1   -4.10   13.70
  -5  21  -1   -8.10   14.90
   5  21   1   16.90   16.60
   5  21   1   -4.20   12.40
   5  21   1   -3.80   14.00
  -4 -22   1   20.80   14.10
  -4 -22   1   19.50   14.30
   4 -22  -1    6.20   18.20
   4 -22  -1    1.30   14.40
  -4 -22   1  -10.40   16.00
   4 -22  -1  -20.60   14.70
   4  22  -1  -14.80   15.00
  -4  22   1   36.00   15.50
  -4  22   1   -3.80    9.80
  -4  22   1    5.30   10.70
   4  22  -1   14.50   12.60
  -4  22   1   20.30   13.60
   4  22  -1    5.40   13.40
  -4  22   1   10.90   15.80
   4  22  -1   10.90   15.50
  -3 -22   1  -11.80   16.00
   3 -22  -1   16.90   10.60
  -3 -22   1    0.40   12.20
  -3 -22   1  -29.50   14.10
   3 -22  -1   -1.70   14.50
  -3 -22   1    2.60   12.20
   3 -22  -1   20.80   14.90
   3 -22  -1   22.90   16.90
   3  22  -1   14.50   11.90
   3  22  -1   15.40   11.40
  -3  22   1   29.70   14.80
  -3  22   1    9.60   13.20
  -3  22   1   30.60   12.40
  -3  22   1   31.20   11.40
  -3  22   1   13.30   16.60
  -3  22   1    4.60   13.40
   3  22  -1   46.60   16.10
   3  22  -1    6.50   12.60
   2 -22  -1   72.19   16.70
  -2 -22   1   81.39   14.80
   2 -22  -1   64.99   18.00
  -2 -22   1   54.89   14.60
  -2 -22   1   71.19   15.00
   2 -22  -1   74.39   15.20
  -2 -22   1   85.29   18.10
   2 -22  -1   76.19   15.80
  -2  22   1   61.79   16.10
  -2  22   1   76.19   14.60
  -2  22   1   89.99   14.80
  -2  22   1   61.09   14.50
  -2  22   1   73.29   16.40
   2  22  -1   86.19   18.50
   2  22  -1   74.89   17.10
   2  22  -1   82.99   13.30
   2  22  -1   71.19   14.70
   2  22  -1   69.19   15.20
   1 -22  -1   -4.70   12.20
  -1 -22   1   14.90   13.30
  -1 -22   1  -13.20   11.30
   1 -22  -1    8.50   15.20
   1 -22  -1   16.20   12.90
  -1 -22   1   -0.70   12.00
  -1 -22   1  -21.20   13.60
   1 -22  -1    7.10   12.10
   1  22  -1   15.90   13.10
  -1  22   1    4.90   12.30
   1  22  -1   13.30   10.70
  -1  22   1    1.40   11.50
  -1  22   1  -11.70   11.70
   1  22  -1   -0.90   12.70
  -1  22   1   16.70   14.00
  -1  22   1    5.40   10.60
   1  22  -1   13.20    9.40
   1  22  -1    7.50   12.70
  -1  22   1  -17.70    8.80
   0 -22  -1   24.00   13.90
   0 -22   1   12.50   12.70
   0 -22   1   25.20   14.10
   0 -22  -1   21.70   12.30
   0 -22  -1   27.30   12.30
   0 -22   1   43.30   13.70
   0  22  -1   35.90   11.00
   0  22   1   30.10   13.70
   0  22  -1   36.80   14.30
   0  22  -1   10.70   12.30
   0  22   1   13.00   10.50
   0  22   1   38.60   12.40
   0  22   1  -11.10   12.60
   0  22   1   31.20   11.90
   0  22  -1   29.30   10.90
   0  22   1   26.20   12.20
   0  22  -1   27.20   11.10
   1 -22   1   15.60   10.70
  -1 -22  -1   -9.10   12.70
   1 -22   1    2.50   12.40
  -1 -22  -1   11.50   12.60
  -1 -22  -1    8.70   13.50
   1 -22   1    2.90   11.80
  -1 -22  -1   -4.30   10.40
   1 -22   1   -0.40   12.00
  -1  22  -1  -28.70   12.90
   1  22   1  -16.10   11.30
  -1  22  -1   -3.80    9.10
   1  22   1  -13.80    9.90
  -1  22  -1    2.90   10.80
   1  22   1  -10.90   13.50
   1  22   1   -1.80   12.40
   1  22   1   18.40   11.10
   1  22   1  -15.90   11.60
  -1  22  -1    7.00   12.30
  -1  22  -1  -12.80   10.50
  -2 -22  -1   64.99   14.80
   2 -22   1   48.90   13.80
   2 -22   1   46.10   13.30
   2 -22   1   51.19   16.80
   2 -22   1   61.09   15.20
  -2 -22  -1   24.50   13.20
  -2 -22  -1   48.30   16.10
  -2 -22  -1   34.30   15.90
   2  22   1   35.60   12.00
  -2  22  -1   47.40   10.20
   2  22   1   22.60   14.70
  -2  22  -1   54.69   13.80
   2  22   1   45.00   13.20
  -2  22  -1   26.90   12.20
  -2  22  -1   44.10   14.30
   2  22   1   22.20   14.00
  -2  22  -1   48.00   13.10
   3 -22   1    5.00   16.40
  -3 -22  -1    0.10   16.90
   3 -22   1   17.70   13.70
  -3 -22  -1   20.50   13.30
   3 -22   1   13.90   16.30
   3 -22   1  -20.60   13.10
  -3 -22  -1   20.10   16.50
  -3 -22  -1    0.50   12.90
   3  22   1   31.70   14.30
   3  22   1   14.40   12.50
  -3  22  -1  -10.20   14.50
  -3  22  -1   15.60   11.50
   3  22   1  -13.50   12.50
  -3  22  -1    9.40   13.00
   3  22   1   31.60   15.00
  -3  22  -1  -17.20   11.30
  -3  22  -1   18.50   13.40
   3  22   1  -19.90   13.20
  -3  22  -1   14.30    9.30
   4 -22   1   30.90   14.60
   4 -22   1   16.40   16.10
  -4 -22  -1   41.00   15.40
  -4 -22  -1  -14.30   17.40
  -4 -22  -1   28.90   17.50
  -4 -22  -1   45.90   14.00
   4 -22   1   60.79   17.80
  -4  22  -1   11.00   13.30
  -4  22  -1   34.30    9.70
  -4  22  -1   11.30   15.90
   4  22   1   36.90   12.10
  -4  22  -1   47.00   14.60
   4  22   1   50.29   13.90
   4  22   1   31.40   12.70
   4  22   1   19.00   16.20
  -4  22  -1   23.70    9.40
  -4  22  -1   31.10   12.70
   2 -23  -1    4.30   17.40
   2 -23  -1    9.80   13.70
  -2 -23   1   -1.30   13.80
   2 -23  -1   18.20   11.60
  -2 -23   1    4.70   18.50
  -2 -23   1   17.40   15.30
  -2 -23   1    6.40   12.90
   2  23  -1   29.60   16.80
   2  23  -1    9.50   11.30
  -2  23   1   -4.60   14.10
   2  23  -1   12.80   16.20
  -2  23   1   17.40   11.80
   2  23  -1    6.70   12.30
  -2  23   1   15.20   13.60
  -2  23   1  -14.40   13.10
  -2  23   1   24.90   12.00
  -1 -23   1  224.28   22.50
   1 -23  -1  174.98   21.20
   1 -23  -1  150.08   20.20
  -1 -23   1  141.39   21.60
   1 -23  -1  122.79   21.00
  -1 -23   1  147.29   21.30
   1 -23  -1  160.08   22.90
  -1 -23   1  168.08   21.80
   1  23  -1  171.48   22.00
   1  23  -1  141.09   19.30
  -1  23   1  216.98   23.60
   1  23  -1  152.28   20.40
  -1  23   1  151.88   19.10
   1  23  -1  158.88   20.00
  -1  23   1  158.08   21.00
   1  23  -1  183.88   18.80
  -1  23   1  142.29   16.50
   1  23  -1  159.98   22.10
  -1  23   1  148.99   23.50
  -1  23   1  165.98   21.80
   0 -23   1   -5.20   11.90
   0 -23  -1   -1.80   15.00
   0 -23   1   -9.70   11.80
   0 -23  -1   -5.00    9.70
   0 -23  -1   23.30   14.10
   0 -23   1  -18.30   15.20
   0  23  -1   15.60   11.00
   0  23   1   -9.80   14.30
   0  23  -1   -5.20   13.20
   0  23  -1   -3.00   14.20
   0  23   1    6.30   11.60
   0  23   1   24.40   13.60
   0  23  -1  -13.30   11.40
   0  23   1  -23.30   11.40
   0  23   1    5.40   13.90
   0  23  -1  -11.60   13.20
   0  23   1    6.30   12.50
   0  23  -1   -9.30   11.70
   1 -23   1   11.70   14.00
  -1 -23  -1   15.40   14.70
   1 -23   1   -5.60   13.90
   1 -23   1  -36.00   14.60
  -1 -23  -1  -26.10   15.20
   1 -23   1   12.00   11.80
  -1 -23  -1  -38.10   16.00
  -1 -23  -1   -6.50   11.40
  -1  23  -1   12.40   14.60
  -1  23  -1  -18.80   10.80
  -1  23  -1  -21.60   11.20
   1  23   1  -10.20   14.30
  -1  23  -1  -16.90   19.30
   1  23   1   27.50   12.70
   1  23   1  -13.90   12.30
   1  23   1   18.10   14.80
   1  23   1   11.70   11.50
  -1  23  -1  -12.00   11.10
  -1  23  -1    1.30   10.00
  -2 -23  -1   21.00   13.80
   2 -23   1   -1.00   16.60
   2 -23   1   -2.90   12.70
  -2 -23  -1   14.20   14.30
  -2 -23  -1    9.70   16.20
   2 -23   1   -0.20   13.50
   2  23   1    9.20   14.00
  -2  23  -1   10.80   10.00
  -2  23  -1   38.10   12.50
   2  23   1   -6.50   13.40
  -2  23  -1   -1.20   14.20
  -2  23  -1    3.30   13.10
  -2  23  -1    2.90   13.20
   2  23   1   11.10   12.90
   2  23   1   14.00   12.70
 -11   0   2  249.28   25.60
  11   0  -2  177.48   26.50
 -11   0   2  191.98   24.70
  11   0  -2  251.67   26.90
  11   0  -2  254.47   27.80
  11   0  -2  195.28   21.80
 -11   0   2  270.07   31.50
 -11   0   2  246.38   26.80
  10   0  -2   53.59   13.20
 -10   0   2   54.29   13.60
 -10   0   2   60.49   12.80
  10   0  -2   91.89   17.70
 -10   0   2   62.79   14.60
 -10   0   2   40.50   15.40
  10   0  -2   58.89   14.80
  10   0  -2   44.50   13.60
  10   0  -2   44.30   13.10
 -10   0   2   59.89   14.70
   9   0  -2   82.99   14.40
  -9   0   2   78.59   12.50
  -9   0   2   81.09   15.00
   9   0  -2  104.49   14.10
  -9   0   2   81.89   13.20
   9   0  -2   92.19   13.10
  -9   0   2   72.69   12.50
  -9   0   2   88.19   14.10
  -9   0   2   82.99   11.70
   9   0  -2   76.59   15.80
   9   0  -2  110.19   14.40
  -8   0   2   59.09   10.70
   8   0  -2   79.99   11.30
   8   0  -2   79.69   12.80
   8   0  -2   65.29   11.50
  -8   0   2   78.49   12.20
  -8   0   2   64.09   11.70
  -8   0   2   84.69   12.30
   8   0  -2   93.09   11.80
   8   0  -2   68.09   11.80
  -8   0   2   56.39   11.60
   7   0  -2  214.28   14.80
  -7   0   2  194.58   16.40
  -7   0   2  216.58   16.10
  -7   0   2  215.38   15.60
   7   0  -2  202.28   18.00
  -7   0   2  202.98   16.10
   7   0  -2  210.58   14.80
   7   0  -2  201.98   16.50
  -7   0   2  220.88   16.60
  -6   0   2   22.40    7.20
  -6   0   2   19.10    6.60
   6   0  -2   25.70    6.40
   6   0  -2   16.10    7.00
   6   0  -2   27.00    6.90
  -6   0   2   14.10    7.10
   6   0  -2   24.00    6.60
   6   0  -2   18.60    5.80
  -6   0   2   17.10    6.70
  -6   0   2   15.30    6.80
   5   0  -2  172.48   10.70
  -5   0   2  163.18   11.50
  -5   0   2  164.78   11.10
  -5   0   2  164.88   11.00
   5   0  -2  168.28   10.50
   5   0  -2  174.88   11.20
   5   0  -2  165.58   10.70
  -5   0   2  163.28   11.30
  -5   0   2  153.08   10.80
   5   0  -2  136.79   10.60
  -4   0   2 1840.72   58.79
   4   0  -2 1833.52   59.49
   4   0  -2 1860.71   58.39
  -4   0   2 1908.61   59.59
   4   0  -2 1845.72   58.59
  -4   0   2 1852.31   58.69
   4   0  -2 1845.52   58.69
   4   0  -2 1815.32   58.19
  -4   0   2 1817.32   58.69
  -4   0   2 1912.01   58.69
  -3   0   2 1418.96   44.10
  -3   0   2 1403.66   44.20
   3   0  -2 1395.26   43.80
  -3   0   2 1400.36   45.00
   3   0  -2 1385.76   44.20
   3   0  -2 1405.36   43.90
   3   0  -2 1374.86   44.10
   3   0  -2 1411.66   45.10
  -3   0   2 1387.36   44.10
   2   0  -2 1065.39   32.10
   2   0  -2 1025.10   32.00
   2   0  -2  997.30   31.70
  -2   0   2  981.40   31.80
  -2   0   2 1009.70   32.00
   2   0  -2 1020.50   31.70
   2   0  -2 1054.49   33.00
  -2   0   2 1031.10   32.80
  -2   0   2 1027.00   31.90
  -2   0   2 1027.40   32.00
  -2   0   2 1001.40   32.20
   1   0  -2   83.59    3.40
   1   0  -2   80.69    3.60
   1   0  -2   79.39    4.20
  -1   0   2   82.99    4.30
  -1   0   2   85.29    3.60
  -1   0   2   83.19    4.40
  -1   0   2   86.39    3.60
   1   0  -2   81.39    3.90
   1   0  -2   83.69    4.50
   1   0  -2   87.29    3.70
  -1   0   2   88.89    3.80
  -1   0   2   92.09    3.90
   1   0  -2   78.49    3.50
  -1   0   2   87.59    3.80
   0   0   2 1899.51   60.39
   0   0  -2 2229.18   60.19
   0   0  -2 2129.59   60.69
   0   0   2 1890.91   60.49
   0   0   2 1854.91   59.99
   0   0  -2 2257.17   60.69
  -1   0  -2 2331.87   67.59
   1   0   2 2273.57   67.49
  -1   0  -2 2305.37   67.69
   1   0   2 2293.17   67.69
  -1   0  -2 2244.28   67.59
   1   0   2 2286.57   67.59
  -1   0  -2 2283.57   67.39
   1   0   2 2322.27   67.69
   1   0   2 2242.98   67.59
  -3   0  -2 1909.41   60.19
  -3   0  -2 1957.40   60.69
  -3   0  -2 1994.80   60.69
   3   0   2 1970.30   60.39
   3   0   2 1982.80   60.69
  -3   0  -2 1942.21   60.39
   3   0   2 1912.11   60.29
   3   0   2 1930.81   60.49
   3   0   2 1960.50   60.69
  -3   0  -2 1910.81   60.49
   4   0   2  310.17   14.90
   4   0   2  320.77   14.70
  -4   0  -2  322.97   14.80
   4   0   2  321.67   15.00
  -4   0  -2  319.87   14.50
   4   0   2  315.67   14.40
   4   0   2  294.37   13.90
  -4   0  -2  298.67   14.40
  -4   0  -2  310.57   14.30
  -4   0  -2  311.87   14.40
  -5   0  -2  712.23   28.10
  -5   0  -2  707.63   27.60
   5   0   2  724.93   27.90
  -5   0  -2  754.92   28.50
   5   0   2  684.43   27.40
  -5   0  -2  742.13   27.80
   5   0   2  744.33   28.40
   5   0   2  737.73   28.30
  -5   0  -2  769.02   28.80
   5   0   2  737.33   28.40
   6   0   2   45.40    8.60
   6   0   2   38.50    8.70
   6   0   2   45.50    8.40
   6   0   2   41.50    7.90
  -6   0  -2   39.30    8.00
  -6   0  -2   42.50    8.40
  -6   0  -2   37.30    8.70
   6   0   2   41.10    8.20
  -6   0  -2   40.70    8.80
  -6   0  -2   40.70    8.10
   7   0   2   30.00    7.30
  -7   0  -2   23.10    7.70
  -7   0  -2    9.90    7.80
   7   0   2   24.80    8.80
   7   0   2   25.30    7.50
  -7   0  -2   25.10    7.10
  -7   0  -2   23.40    8.60
   7   0   2   24.70    8.30
  -8   0  -2   86.89   13.10
   8   0   2   72.29   12.40
  -8   0  -2   72.09   12.50
   8   0   2   72.89   11.40
   8   0   2   80.29   12.30
  -8   0  -2   90.59   12.70
  -8   0  -2   64.19   12.10
   8   0   2   86.89   13.10
   8   0   2   62.49   11.60
  -8   0  -2   82.39   12.00
  -9   0  -2  243.38   20.20
   9   0   2  238.08   21.30
  -9   0  -2  244.48   22.50
  -9   0  -2  264.27   21.40
   9   0   2  238.88   21.70
  -9   0  -2  197.58   20.40
   9   0   2  211.88   19.50
   9   0   2  239.88   21.80
   9   0   2  195.88   18.80
  -9   0  -2  222.48   20.80
 -10   0  -2   97.89   15.50
 -10   0  -2   96.09   16.10
  10   0   2   70.79   15.50
  10   0   2  100.79   16.40
 -10   0  -2   74.09   18.20
  10   0   2  116.29   17.10
  10   0   2   87.49   17.30
 -10   0  -2  135.39   16.70
  10   0   2   87.79   16.50
 -11  -1   2   12.50   14.20
 -11  -1   2   -6.90   12.60
  11  -1  -2   -1.20   16.30
 -11  -1   2  -24.40   16.80
  11  -1  -2    4.00   11.60
  11  -1  -2   41.40   14.70
  11  -1  -2   10.10   18.50
  11   1  -2   34.10   16.70
 -11   1   2   12.50   14.30
  11   1  -2   23.80   14.50
 -11   1   2   19.40   19.50
  11   1  -2   25.10   25.00
 -11   1   2   29.00   15.50
 -11   1   2   50.49   16.00
  11   1  -2   -7.70   13.30
  10  -1  -2  382.66   29.50
 -10  -1   2  326.07   26.70
 -10  -1   2  415.56   26.50
 -10  -1   2  363.06   28.40
  10  -1  -2  342.97   27.60
  10  -1  -2  352.36   24.70
 -10  -1   2  359.26   31.70
  10  -1  -2  369.06   25.50
 -10  -1   2  331.47   24.60
 -10  -1   2  426.76   28.60
  10  -1  -2  423.36   27.00
  10   1  -2  325.57   27.20
  10   1  -2  360.86   24.50
 -10   1   2  383.46   25.80
 -10   1   2  335.27   28.60
  10   1  -2  373.76   24.60
 -10   1   2  357.76   24.60
 -10   1   2  364.76   23.70
 -10   1   2  358.26   24.00
  10   1  -2  368.46   28.10
   9  -1  -2  192.88   21.50
   9  -1  -2  163.28   19.50
  -9  -1   2  173.78   20.30
  -9  -1   2  234.38   19.40
   9  -1  -2  244.48   22.00
   9  -1  -2  182.68   18.70
  -9  -1   2  209.88   19.30
   9  -1  -2  172.18   17.00
  -9  -1   2  193.68   17.50
  -9  -1   2  190.68   17.90
  -9   1   2  173.68   17.90
   9   1  -2  188.58   17.50
  -9   1   2  186.88   19.00
   9   1  -2  224.28   17.30
  -9   1   2  167.58   17.10
  -9   1   2  188.68   18.20
  -9   1   2  215.78   16.70
   9   1  -2  176.18   20.20
   9   1  -2  141.89   17.60
  -8  -1   2    7.10    8.30
  -8  -1   2    2.40    7.20
  -8  -1   2    5.50    8.00
   8  -1  -2   14.60    8.30
   8  -1  -2    2.30    8.30
   8  -1  -2    7.20    8.80
   8  -1  -2    8.60    8.10
  -8  -1   2   17.60    9.00
   8  -1  -2   10.60    8.70
  -8  -1   2    0.20    6.80
  -8   1   2    7.70    6.70
  -8   1   2  -13.40    8.00
  -8   1   2    4.00    6.80
   8   1  -2  -15.20    8.10
   8   1  -2   13.20    7.90
  -8   1   2    5.40    8.70
  -8   1   2   -6.70    6.60
   8   1  -2   -6.40    6.70
   8   1  -2    5.20    7.40
  -8   1   2   -0.20    8.20
   8   1  -2   10.80    8.60
  -7  -1   2  326.57   19.60
  -7  -1   2  313.57   18.40
   7  -1  -2  325.77   19.20
  -7  -1   2  323.97   19.50
  -7  -1   2  286.37   18.10
   7  -1  -2  316.17   18.20
   7  -1  -2  289.07   21.20
   7  -1  -2  324.47   18.30
  -7  -1   2  338.77   18.90
   7  -1  -2  316.67   19.90
  -7   1   2  335.27   19.80
  -7   1   2  346.07   16.90
  -7   1   2  334.37   19.00
  -7   1   2  299.07   21.50
  -7   1   2  326.97   18.30
  -7   1   2  338.27   18.90
   7   1  -2  357.26   19.20
   7   1  -2  295.47   18.30
   7   1  -2  309.47   17.90
   7   1  -2  336.07   18.00
  -6  -1   2  986.40   36.50
   6  -1  -2  969.60   36.90
  -6  -1   2 1024.00   36.60
   6  -1  -2  994.10   36.40
  -6  -1   2  977.80   37.20
  -6  -1   2  974.90   36.60
   6  -1  -2 1005.90   36.10
   6  -1  -2  976.30   36.80
  -6  -1   2  929.51   36.30
   6  -1  -2  999.00   36.80
  -6   1   2  953.20   36.70
   6   1  -2  974.00   37.30
  -6   1   2 1052.49   37.80
  -6   1   2  961.60   36.20
   6   1  -2  984.50   35.70
   6   1  -2  986.80   36.50
  -6   1   2  967.30   35.90
   6   1  -2  941.21   36.30
  -6   1   2  973.90   36.20
   6   1  -2 1015.00   36.30
   5  -1  -2  106.89   10.50
   5  -1  -2  101.59    9.10
  -5  -1   2  103.29    8.60
   5  -1  -2  115.29   10.00
   5  -1  -2  116.29    9.20
   5  -1  -2  107.89    8.80
  -5  -1   2  115.59    9.60
  -5  -1   2  115.09    9.70
  -5  -1   2  114.29    9.50
  -5  -1   2  129.39   10.10
   5   1  -2  113.09   10.00
  -5   1   2  118.29   10.30
  -5   1   2  137.89   10.50
   5   1  -2  107.19    9.50
  -5   1   2  112.29    9.20
   5   1  -2  104.19    8.80
   5   1  -2  127.89   10.00
  -5   1   2  114.59    8.90
  -5   1   2  102.59    8.40
   5   1  -2  115.49    9.50
   4  -1  -2  102.39    7.90
   4  -1  -2   99.59    7.30
   4  -1  -2   91.99    7.60
   4  -1  -2   91.79    7.60
  -4  -1   2   99.49    8.20
  -4  -1   2  103.69    7.90
  -4  -1   2   99.29    7.90
  -4  -1   2   92.69    8.00
   4  -1  -2  107.49    7.60
  -4  -1   2  102.09    9.00
   4   1  -2   97.59    7.40
  -4   1   2  106.19    8.80
   4   1  -2  104.29    9.00
  -4   1   2  104.69    8.30
   4   1  -2  107.89    7.80
  -4   1   2   95.59    8.10
  -4   1   2   89.49    7.90
  -4   1   2  101.39    8.40
   4   1  -2   88.69    8.00
   4   1  -2   99.79    8.00
  -3  -1   2  273.27   12.10
  -3  -1   2  265.27   11.40
  -3  -1   2  259.87   11.40
   3  -1  -2  255.67   12.10
  -3  -1   2  272.87   11.50
   3  -1  -2  259.87   11.30
   3  -1  -2  270.87   11.80
   3  -1  -2  253.17   11.60
  -3  -1   2  254.47   11.20
   3  -1  -2  270.87   11.50
   3   1  -2  281.77   11.70
  -3   1   2  272.37   11.70
   3   1  -2  254.77   10.90
   3   1  -2  256.77   11.30
  -3   1   2  275.67   12.00
  -3   1   2  278.07   11.90
   3   1  -2  264.27   11.10
   3   1  -2  283.77   12.20
  -3   1   2  259.97   11.50
  -3   1   2  254.37   11.60
  -3   1   2  281.77   11.00
   2  -1  -2   18.90    3.10
  -2  -1   2   16.40    3.40
  -2  -1   2   16.60    2.70
  -2  -1   2   20.10    2.80
  -2  -1   2   15.60    2.60
  -2  -1   2   16.00    2.60
   2  -1  -2   18.40    2.70
   2  -1  -2   17.60    2.90
   2  -1  -2   19.30    2.80
   2  -1  -2   15.90    3.40
  -2   1   2   16.10    3.10
  -2   1   2   18.50    2.80
  -2   1   2   16.00    2.90
  -2   1   2   18.90    2.90
   2   1  -2   15.00    2.50
  -2   1   2   17.80    2.90
  -2   1   2   16.40    2.90
   2   1  -2   17.70    2.50
   2   1  -2   17.30    2.90
   2   1  -2   21.30    3.00
   2   1  -2   17.70    2.70
   1  -1  -2  259.87    8.40
   1  -1  -2  240.68    8.80
   1  -1  -2  264.97    8.80
  -1  -1   2  269.57    9.60
  -1  -1   2  248.68    8.30
  -1  -1   2  248.18    9.70
   1  -1  -2  270.87    9.40
   1  -1  -2  257.87    9.00
  -1  -1   2  250.87    9.70
   1  -1  -2  229.38    9.60
  -1  -1   2  261.27    8.60
  -1  -1   2  263.07    8.60
   1   1  -2  260.97    9.80
   1   1  -2  226.38    8.20
   1   1  -2  256.17    9.40
   1   1  -2  269.87    8.60
  -1   1   2  257.77    9.00
  -1   1   2  270.37    9.00
   1   1  -2  251.67    9.40
   1   1  -2  264.57    8.10
  -1   1   2  270.97    8.40
  -1   1   2  272.07    9.40
  -1   1   2  269.77    9.10
  -1   1   2  276.47    9.20
   0  -1   2 2317.87   74.69
   0  -1  -2 2480.85   74.29
   0  -1  -2 2551.24   74.89
   0  -1   2 2608.44   74.99
   0  -1  -2 2521.55   74.29
   0  -1   2 2470.75   74.89
   0   1  -2 2537.15   74.89
   0   1   2 2540.75   74.29
   0   1   2 2550.24   74.89
   0   1  -2 2614.64   74.99
   0   1  -2 2734.53   75.09
   0   1   2 2533.35   74.29
  -1  -1  -2 1486.15   46.80
   1  -1   2 1566.64   46.60
  -1  -1  -2 1559.84   46.90
   1  -1   2 1549.05   46.70
   1  -1   2 1645.64   46.80
  -1  -1  -2 1578.04   47.00
  -1  -1  -2 1569.04   46.80
   1  -1   2 1512.65   46.70
   1  -1   2 1517.25   46.20
   1   1   2 1577.84   46.80
  -1   1  -2 1588.94   46.60
   1   1   2 1555.04   46.90
  -1   1  -2 1521.35   46.40
  -1   1  -2 1500.45   46.20
  -1   1  -2 1647.44   46.80
   1   1   2 1594.24   47.20
   1   1   2 1574.74   47.00
  -1   1  -2 1575.14   46.70
   1   1   2 1538.85   46.90
   2  -1   2   38.40    5.00
  -2  -1  -2   32.90    3.90
  -2  -1  -2   37.40    4.00
   2  -1   2   21.40    3.60
   2  -1   2   32.30    4.00
  -2  -1  -2   43.90    5.30
   2  -1   2   36.60    4.80
  -2  -1  -2   49.20    5.10
  -2   1  -2   23.10    3.70
  -2   1  -2   28.30    4.10
  -2   1  -2   29.30    4.00
   2   1   2   47.90    4.80
  -2   1  -2   36.50    4.10
   2   1   2   41.60    4.90
   2   1   2   32.80    4.10
  -2   1  -2   27.70    4.20
   2   1   2   38.90    4.10
   2   1   2   47.00    5.00
   3  -1   2 3235.58   98.09
   3  -1   2 3250.37   98.09
   3  -1   2 3217.98   97.49
   3  -1   2 3243.58   97.89
  -3  -1  -2 3190.18   97.99
  -3  -1  -2 3323.07   97.89
  -3  -1  -2 3271.57   98.19
  -3  -1  -2 3188.98   98.09
  -3  -1  -2 3257.77   98.09
   3  -1   2 3247.68   98.09
   3   1   2 3254.87   98.19
   3   1   2 3165.88   97.79
  -3   1  -2 3263.27   98.19
  -3   1  -2 3206.98   97.69
  -3   1  -2 3317.67   98.19
  -3   1  -2 3257.57   97.99
   3   1   2 3195.68   98.09
   3   1   2 3369.96   98.29
   3   1   2 3247.97   98.09
  -3   1  -2 3225.08   97.49
   4  -1   2 2921.61   91.59
   4  -1   2 3021.90   92.09
  -4  -1  -2 3017.40   91.59
   4  -1   2 2800.02   91.09
  -4  -1  -2 3039.80   92.09
   4  -1   2 3007.20   91.99
  -4  -1  -2 2980.10   91.89
   4  -1   2 2927.01   91.79
  -4  -1  -2 3034.20   92.09
  -4  -1  -2 3015.80   91.99
  -4   1  -2 2992.70   91.89
   4   1   2 2966.60   91.89
  -4   1  -2 3014.70   92.09
   4   1   2 2947.80   91.49
  -4   1  -2 3038.90   91.99
  -4   1  -2 2953.80   91.29
  -4   1  -2 2975.80   91.49
   4   1   2 3029.80   91.99
   4   1   2 2977.10   91.89
   4   1   2 3018.40   91.99
   5  -1   2  776.92   29.50
  -5  -1  -2  781.52   29.00
   5  -1   2  791.62   29.90
  -5  -1  -2  792.02   29.80
  -5  -1  -2  777.22   29.90
  -5  -1  -2  762.92   29.60
   5  -1   2  755.42   29.20
  -5  -1  -2  793.32   29.90
   5  -1   2  780.52   29.50
  -5   1  -2  756.42   28.80
   5   1   2  799.12   30.00
  -5   1  -2  780.12   29.70
  -5   1  -2  766.42   29.50
   5   1   2  801.12   29.90
   5   1   2  760.92   29.70
  -5   1  -2  828.02   29.70
  -5   1  -2  772.32   29.40
   5   1   2  782.52   29.80
   5   1   2  794.12   29.50
  -6  -1  -2    0.80    5.60
   6  -1   2   13.00    6.40
   6  -1   2    1.60    6.50
  -6  -1  -2    4.00    6.00
   6  -1   2    6.10    5.60
   6  -1   2    5.90    5.80
   6  -1   2   12.40    6.10
  -6  -1  -2    6.30    4.80
  -6  -1  -2    8.40    6.60
  -6  -1  -2   -4.00    4.80
  -6   1  -2    3.70    5.50
   6   1   2    7.90    5.40
   6   1   2   -3.80    5.80
   6   1   2   -2.30    5.90
   6   1   2   -5.70    5.30
   6   1   2   15.10    6.10
  -6   1  -2   11.00    5.60
  -6   1  -2    7.50    6.60
  -6   1  -2    3.90    4.70
  -6   1  -2    4.00    6.10
  -7  -1  -2   89.89   11.00
   7  -1   2  100.39   10.90
   7  -1   2  107.19   13.00
   7  -1   2   89.49   10.80
  -7  -1  -2   90.89   11.70
  -7  -1  -2  107.49   13.30
  -7  -1  -2   94.99   14.20
   7  -1   2  119.19   12.50
  -7  -1  -2  101.39   12.60
   7   1   2  108.49   12.10
   7   1   2  110.69   13.30
   7   1   2  116.39   13.30
  -7   1  -2  101.69   12.00
  -7   1  -2   88.29   12.00
   7   1   2  106.39   12.70
  -7   1  -2   61.79   17.10
  -7   1  -2  101.59   12.80
  -7   1  -2   91.69   10.70
   8  -1   2    3.90    7.00
   8  -1   2   16.20    9.60
  -8  -1  -2   11.80    7.00
  -8  -1  -2   14.10    6.80
  -8  -1  -2    1.60    9.20
   8  -1   2    0.80    8.10
  -8  -1  -2    6.70    8.20
   8  -1   2    4.40    8.30
   8  -1   2   -2.50    7.30
  -8  -1  -2    2.60   10.80
   8   1   2   33.00   10.60
   8   1   2    7.70    7.00
  -8   1  -2    5.60    7.20
   8   1   2    4.20    8.00
  -8   1  -2   12.20    9.10
   8   1   2   20.50    8.70
   8   1   2    0.30    8.70
  -8   1  -2   22.10    8.00
  -8   1  -2   16.30    9.70
  -9  -1  -2   11.80   10.00
   9  -1   2   -7.50   10.00
   9  -1   2   12.00    8.90
  -9  -1  -2    8.30   10.60
   9  -1   2    1.90   10.80
   9  -1   2   13.50    9.60
   9  -1   2   16.00   10.70
  -9  -1  -2   24.60   11.40
  -9  -1  -2   11.30   11.20
  -9  -1  -2   14.90    9.30
  -9   1  -2   12.40   10.40
   9   1   2   23.80   11.00
   9   1   2   -0.30    9.50
   9   1   2   21.20   11.40
  -9   1  -2   16.00   12.10
   9   1   2    9.80   10.30
  -9   1  -2    5.50    8.50
   9   1   2    5.40    9.70
 -10  -1  -2  104.89   17.20
  10  -1   2   49.70   16.80
  10  -1   2  113.29   16.30
  10  -1   2  102.49   16.80
 -10  -1  -2  112.89   16.70
  10  -1   2   85.99   17.20
 -10  -1  -2  113.09   17.80
 -10  -1  -2   88.89   17.50
 -10  -1  -2   99.39   18.80
  10  -1   2  173.98   21.30
  10   1   2   80.79   16.10
  10   1   2  126.59   18.10
  10   1   2   83.29   17.90
 -10   1  -2  145.59   19.00
 -10   1  -2   88.09   16.40
  10   1   2  100.39   17.50
 -10   1  -2   91.89   18.10
 -10   1  -2  109.29   16.20
  10   1   2   65.99   14.10
  11  -2  -2   63.99   17.70
  11  -2  -2   72.69   22.80
  11  -2  -2   68.69   18.50
 -11  -2   2   97.39   18.50
 -11  -2   2   58.69   19.30
  11  -2  -2  101.09   17.20
 -11  -2   2   87.19   22.60
 -11  -2   2   60.19   17.00
 -11   2   2  107.69   19.70
  11   2  -2  134.69   19.50
  11   2  -2   80.79   17.90
 -11   2   2  107.59   20.20
 -11   2   2  110.29   20.60
 -11   2   2   52.99   15.90
  11   2  -2   86.69   17.30
  11   2  -2   80.09   17.90
 -10  -2   2   62.29   12.30
 -10  -2   2   83.09   14.10
 -10  -2   2   83.99   16.70
  10  -2  -2   81.39   15.30
 -10  -2   2   74.29   15.00
 -10  -2   2   86.59   16.10
  10  -2  -2   80.49   16.20
  10  -2  -2   72.19   13.80
  10  -2  -2   76.39   13.40
  10  -2  -2   74.59   16.20
  10   2  -2   58.29   13.50
 -10   2   2   47.80   12.90
 -10   2   2   85.69   15.60
  10   2  -2   77.69   13.70
  10   2  -2   80.19   17.10
 -10   2   2   75.49   15.20
 -10   2   2  104.09   16.80
  10   2  -2   74.29   14.30
 -10   2   2   73.99   13.40
 -10   2   2   47.80   14.80
  10   2  -2   69.29   14.10
  -9  -2   2   15.80    9.30
  -9  -2   2   44.90   11.80
   9  -2  -2   20.80   10.90
   9  -2  -2   34.70   11.50
   9  -2  -2   36.60    9.90
   9  -2  -2   17.90   11.40
  -9  -2   2   15.40   10.50
  -9  -2   2   27.00   10.20
  -9  -2   2   23.30    9.30
  -9   2   2   44.90    9.80
  -9   2   2   26.10   11.80
  -9   2   2   24.30   10.90
   9   2  -2   36.40   12.80
   9   2  -2   26.00    9.60
  -9   2   2   26.90   10.40
   9   2  -2   19.50    9.80
   9   2  -2   38.70    9.80
  -9   2   2   18.90    9.90
  -8  -2   2   58.39   11.30
   8  -2  -2   63.99   10.90
   8  -2  -2   43.90   11.20
   8  -2  -2   60.89   11.80
  -8  -2   2   58.49   10.50
   8  -2  -2   53.29   10.30
  -8  -2   2   55.49   12.30
  -8  -2   2   46.80   11.30
  -8  -2   2   42.10   10.50
   8  -2  -2   60.49   10.80
  -8   2   2   76.19   11.60
  -8   2   2   68.39   11.90
   8   2  -2   54.29   10.30
  -8   2   2   45.80    8.20
   8   2  -2   44.70   11.80
   8   2  -2   63.39   11.30
  -8   2   2   52.39   11.70
  -8   2   2   48.80   11.10
   8   2  -2   53.69   10.40
   7  -2  -2  447.56   23.60
  -7  -2   2  414.26   22.50
  -7  -2   2  471.75   23.60
   7  -2  -2  487.25   22.80
  -7  -2   2  450.25   22.20
   7  -2  -2  425.26   21.60
  -7  -2   2  410.16   23.40
   7  -2  -2  440.76   21.80
  -7  -2   2  444.66   22.40
  -7   2   2  469.65   19.70
  -7   2   2  472.45   22.80
   7   2  -2  461.35   22.80
  -7   2   2  471.25   23.50
  -7   2   2  435.06   22.00
   7   2  -2  430.86   27.50
  -7   2   2  457.65   21.90
   7   2  -2  453.35   22.10
   7   2  -2  430.16   21.50
  -6  -2   2 1268.17   45.70
  -6  -2   2 1289.37   46.60
   6  -2  -2 1281.27   45.70
  -6  -2   2 1315.67   45.60
   6  -2  -2 1295.27   45.30
   6  -2  -2 1310.77   46.20
  -6  -2   2 1288.77   45.30
   6  -2  -2 1245.38   45.90
   6  -2  -2 1290.37   45.40
  -6  -2   2 1310.07   45.80
   6   2  -2 1294.07   45.70
  -6   2   2 1289.77   43.00
  -6   2   2 1291.47   46.10
   6   2  -2 1312.87   46.80
  -6   2   2 1345.27   46.20
   6   2  -2 1272.17   44.70
   6   2  -2 1319.57   45.00
   6   2  -2 1323.37   45.80
  -6   2   2 1261.37   45.50
  -6   2   2 1333.17   46.20
  -6   2   2 1313.77   45.70
   5  -2  -2  573.64   23.40
   5  -2  -2  590.84   23.70
  -5  -2   2  585.54   23.80
  -5  -2   2  590.14   24.40
   5  -2  -2  618.04   24.30
  -5  -2   2  544.95   22.90
  -5  -2   2  604.64   23.60
   5  -2  -2  627.34   24.00
  -5  -2   2  610.24   23.80
   5  -2  -2  596.04   24.50
  -5   2   2  585.24   24.20
  -5   2   2  576.74   24.00
   5   2  -2  581.34   23.00
   5   2  -2  610.44   23.80
  -5   2   2  580.34   21.50
  -5   2   2  598.84   24.10
  -5   2   2  574.04   23.90
  -5   2   2  614.24   24.00
   5   2  -2  579.44   22.80
   5   2  -2  560.84   23.30
   5   2  -2  608.74   24.60
   4  -2  -2  278.37   13.30
  -4  -2   2  284.87   14.50
  -4  -2   2  319.77   13.90
   4  -2  -2  280.77   13.30
  -4  -2   2  277.57   13.10
   4  -2  -2  297.87   13.70
   4  -2  -2  296.07   14.40
   4  -2  -2  272.77   13.20
  -4  -2   2  304.37   13.70
  -4  -2   2  284.67   13.30
  -4   2   2  295.27   14.20
   4   2  -2  284.67   13.40
   4   2  -2  296.67   13.30
   4   2  -2  273.87   14.30
  -4   2   2  261.87   13.30
   4   2  -2  281.07   12.90
  -4   2   2  296.57   13.90
  -4   2   2  278.27   13.60
  -4   2   2  286.77   12.00
  -4   2   2  280.47   13.90
   4   2  -2  278.87   12.90
  -3  -2   2 1227.28   39.90
   3  -2  -2 1244.28   40.30
  -3  -2   2 1280.27   39.80
   3  -2  -2 1230.98   40.70
   3  -2  -2 1284.27   40.20
  -3  -2   2 1292.77   41.20
  -3  -2   2 1343.27   40.10
   3  -2  -2 1257.27   40.40
   3  -2  -2 1282.27   40.10
  -3  -2   2 1210.78   39.80
  -3   2   2 1240.28   40.30
   3   2  -2 1239.78   39.80
  -3   2   2 1228.48   38.90
  -3   2   2 1244.28   40.70
   3   2  -2 1242.88   39.50
  -3   2   2 1260.37   40.20
  -3   2   2 1243.78   40.20
   3   2  -2 1202.98   40.40
   3   2  -2 1241.08   39.90
   3   2  -2 1258.77   40.90
   3   2  -2 1194.48   39.20
   2  -2  -2  367.36   13.10
  -2  -2   2  403.96   14.70
  -2  -2   2  381.56   13.40
   2  -2  -2  404.86   14.20
   2  -2  -2  379.56   13.70
  -2  -2   2  384.26   13.30
  -2  -2   2  359.96   13.40
  -2  -2   2  373.36   13.30
   2  -2  -2  363.16   13.90
   2  -2  -2  358.96   13.70
   2  -2  -2  375.56   11.50
  -2   2   2  379.16   13.90
  -2   2   2  372.86   13.10
   2   2  -2  390.96   13.10
  -2   2   2  369.06   13.80
  -2   2   2  381.16   14.40
   2   2  -2  392.86   13.50
   2   2  -2  365.96   14.40
   2   2  -2  379.86   13.40
   2   2  -2  383.76   14.20
  -2   2   2  363.96   13.90
   2   2  -2  390.26   13.10
  -2   2   2  395.46   14.00
   1  -2  -2 6655.43  193.78
   0  -2   2  110.09    5.00
   0  -2   2  108.99    4.00
   0  -2   2  109.29    5.10
   0  -2  -2  104.69    4.80
   0  -2   2  105.39    3.90
   0  -2   2  105.99    3.60
   0  -2   2  101.19    3.60
   0  -2  -2  106.29    4.80
   0  -2  -2  111.19    4.80
   0  -2  -2  106.39    4.70
   0  -2   2  109.49    4.80
   0  -2  -2  102.89    4.60
   0   2   2  104.19    4.60
   0   2  -2  108.69    3.90
   0   2   2  110.49    4.90
   0   2   2  103.49    4.60
   0   2   2  107.09    4.70
   0   2  -2  102.49    3.90
   0   2  -2   97.49    4.80
   0   2  -2  110.39    5.20
   0   2  -2  104.29    4.80
   0   2   2  110.59    4.70
   1  -2   2 4003.20  118.79
  -1  -2  -2 4047.00  119.29
  -1  -2  -2 4085.19  119.19
  -1  -2  -2 3898.21  119.19
   1  -2   2 3948.00  118.89
   1  -2   2 4184.08  118.99
   1  -2   2 4310.77  119.59
  -1  -2  -2 4087.29  119.29
  -1   2  -2 4068.69  118.59
  -1   2  -2 4062.89  118.99
   1   2   2 3965.70  119.29
   1   2   2 4087.19  119.19
   1   2   2 4189.48  119.39
   1   2   2 3941.41  119.59
  -1   2  -2 4093.89  118.99
   1   2   2 3924.71  119.29
  -1   2  -2 4104.79  118.69
   2  -2   2 1892.31   57.19
   2  -2   2 1904.61   57.19
  -2  -2  -2 1853.01   57.19
  -2  -2  -2 1823.02   56.89
   2  -2   2 1901.31   56.99
   2  -2   2 1868.61   56.09
  -2  -2  -2 1813.62   57.19
  -2  -2  -2 1866.41   57.19
   2  -2   2 1880.41   57.09
  -2  -2  -2 1861.31   57.59
  -2   2  -2 1895.31   56.89
   2   2   2 1858.41   57.19
   2   2   2 1862.31   56.99
   2   2   2 1926.71   57.69
  -2   2  -2 1874.11   57.19
  -2   2  -2 1842.82   57.19
  -2   2  -2 1860.01   56.09
   2   2   2 1854.61   57.29
  -2   2  -2 1873.31   56.89
   2   2   2 1874.41   57.29
   3  -2   2 2805.82   85.89
  -3  -2  -2 2819.52   85.79
   3  -2   2 2775.22   85.59
   3  -2   2 2873.71   85.99
  -3  -2  -2 2802.12   85.99
  -3  -2  -2 2859.51   85.69
   3  -2   2 2864.81   85.99
  -3  -2  -2 2853.01   86.39
  -3  -2  -2 2701.23   85.79
  -3   2  -2 2782.02   85.49
  -3   2  -2 2797.82   85.89
  -3   2  -2 2874.31   84.99
   3   2   2 2777.32   85.59
   3   2   2 2760.32   86.09
  -3   2  -2 2833.22   85.89
   3   2   2 2827.52   85.89
   3   2   2 2875.51   86.09
   3   2   2 2873.51   86.09
   4  -2   2   21.60    4.80
  -4  -2  -2   23.00    4.90
  -4  -2  -2   20.40    5.30
  -4  -2  -2   27.10    5.70
   4  -2   2   15.30    5.10
  -4  -2  -2   29.70    6.00
   4  -2   2   20.40    5.60
   4  -2   2   23.80    4.90
   4  -2   2   26.00    5.10
  -4  -2  -2   29.20    5.70
   4   2   2   23.30    4.60
   4   2   2   13.80    4.40
  -4   2  -2   21.60    5.50
  -4   2  -2   18.70    4.60
  -4   2  -2   19.30    5.60
   4   2   2   22.50    4.90
   4   2   2   15.10    4.30
   4   2   2   27.70    5.10
  -4   2  -2   23.80    5.20
  -5  -2  -2    9.60    4.50
   5  -2   2    6.40    5.30
  -5  -2  -2    4.90    5.30
   5  -2   2    8.70    5.50
   5  -2   2    7.10    4.80
   5  -2   2    9.30    5.00
  -5  -2  -2   10.70    5.40
   5  -2   2    9.50    5.70
  -5  -2  -2    9.90    5.70
  -5  -2  -2    8.40    5.20
  -5   2  -2    3.50    4.50
   5   2   2    6.40    5.40
   5   2   2   11.60    5.50
  -5   2  -2    5.90    5.10
   5   2   2    3.30    3.80
  -5   2  -2    0.80    4.40
  -5   2  -2    9.80    4.70
   5   2   2    1.60    5.40
   5   2   2    2.90    5.00
   6  -2   2 1450.15   51.29
   6  -2   2 1478.65   50.99
   6  -2   2 1415.86   51.39
   6  -2   2 1485.85   51.49
  -6  -2  -2 1498.75   51.29
  -6  -2  -2 1474.55   51.99
   6  -2   2 1532.75   52.19
  -6  -2  -2 1565.44   52.69
  -6  -2  -2 1408.66   51.09
  -6  -2  -2 1501.85   51.49
   6   2   2 1537.35   52.19
  -6   2  -2 1535.25   51.19
  -6   2  -2 1461.45   50.99
   6   2   2 1465.35   51.49
  -6   2  -2 1505.15   51.59
   6   2   2 1490.75   51.19
  -7  -2  -2   10.40    7.60
  -7  -2  -2   11.10    5.90
   7  -2   2   19.40    7.80
  -7  -2  -2   10.20    6.20
  -7  -2  -2   17.10    8.50
  -7  -2  -2   15.00    7.80
   7  -2   2    9.40    8.90
   7  -2   2    7.30    5.90
   7  -2   2    2.00    7.30
   7  -2   2   10.40    7.50
   7   2   2   -1.20    7.80
  -7   2  -2   13.50    7.10
   7   2   2    5.90    7.20
  -7   2  -2   14.50    7.90
   7   2   2   24.80    7.20
   7   2   2   14.20    8.10
  -7   2  -2   19.10    8.50
  -7   2  -2    6.70    7.70
   7   2   2   19.40   11.30
  -8  -2  -2   51.49   12.00
  -8  -2  -2   33.00    9.90
  -8  -2  -2   66.59   12.10
   8  -2   2   60.49   11.30
   8  -2   2   36.50    9.40
   8  -2   2   37.00   12.20
   8  -2   2   56.89   12.40
  -8  -2  -2   71.79   13.30
   8  -2   2   56.89   10.30
   8   2   2   55.39   10.80
  -8   2  -2   51.79   10.30
  -8   2  -2   75.09   13.10
   8   2   2   45.20    9.80
  -8   2  -2   52.89   10.40
  -8   2  -2   29.30    9.50
   8   2   2   41.40   10.00
   8   2   2   36.00   10.70
   8   2   2   40.20    9.70
   9  -2   2  149.49   18.00
   9  -2   2  134.09   17.80
   9  -2   2  124.09   16.60
  -9  -2  -2  131.79   14.40
  -9  -2  -2   97.79   16.30
  -9  -2  -2  116.19   16.80
   9  -2   2   99.89   15.50
  -9  -2  -2  144.19   16.80
   9  -2   2  127.59   16.80
  -9  -2  -2  153.08   18.20
  -9   2  -2  121.19   15.60
   9   2   2  115.79   16.20
  -9   2  -2  101.89   15.00
   9   2   2  105.09   15.40
  -9   2  -2  158.58   17.20
   9   2   2  131.99   15.80
   9   2   2  105.09   14.60
  -9   2  -2  144.19   17.70
   9   2   2  105.29   25.40
  -9   2  -2  116.79   16.90
  10  -2   2   14.50   12.30
 -10  -2  -2  -10.60   12.30
 -10  -2  -2   21.20   13.90
  10  -2   2    9.30   14.20
  10  -2   2   29.40   14.20
 -10  -2  -2   32.00   15.30
 -10  -2  -2   15.90   11.70
  10  -2   2   33.60   13.90
  10  -2   2   48.90   13.50
 -10  -2  -2   37.80   13.80
 -10   2  -2   22.20   13.00
  10   2   2   28.10   14.60
 -10   2  -2   13.10   10.60
 -10   2  -2   45.90   13.30
  10   2   2   28.40   10.90
  10   2   2    7.90   12.70
  10   2   2   17.30   15.00
 -10   2  -2    7.90   14.30
 -10   2  -2   45.00   16.60
  10   2   2   22.80   11.80
  10  -3  -2  260.47   24.00
  10  -3  -2  231.38   22.00
  10  -3  -2  217.48   25.20
  10  -3  -2  241.38   20.80
 -10  -3   2  232.08   20.80
  10  -3  -2  190.08   24.60
 -10  -3   2  190.28   23.80
 -10  -3   2  239.98   24.40
 -10  -3   2  267.17   25.50
 -10  -3   2  260.27   22.50
 -10   3   2  222.78   22.10
 -10   3   2  254.57   18.40
  10   3  -2  264.07   24.10
 -10   3   2  286.27   24.50
 -10   3   2  231.48   23.00
  10   3  -2  208.88   23.50
  10   3  -2  247.18   23.00
 -10   3   2  237.98   26.20
  10   3  -2  293.07   33.10
 -10   3   2  212.98   20.40
  10   3  -2  246.78   25.90
  -9  -3   2   66.79   14.20
  -9  -3   2   46.80   11.80
   9  -3  -2   77.79   14.70
  -9  -3   2   49.30   11.40
   9  -3  -2   61.89   13.80
  -9  -3   2   62.49   12.20
  -9  -3   2   61.69   13.60
   9  -3  -2   69.39   13.40
   9  -3  -2   87.79   13.90
  -9   3   2   68.39   12.70
  -9   3   2   76.69   14.30
  -9   3   2   69.19    9.30
  -9   3   2   43.90   14.20
   9   3  -2   56.99   13.80
   9   3  -2   66.09   14.40
  -9   3   2   58.99   13.10
   9   3  -2   66.89   11.60
   9   3  -2   85.49   12.40
   8  -3  -2   -0.40    6.60
  -8  -3   2   -3.10    8.80
   8  -3  -2    6.80    9.00
  -8  -3   2   13.00    9.30
   8  -3  -2    3.30    8.30
  -8  -3   2    2.90    8.10
  -8  -3   2    9.50    8.50
   8  -3  -2   -6.30    5.90
   8  -3  -2   -0.40    7.50
  -8  -3   2    7.90    8.10
   8   3  -2    6.50    9.20
  -8   3   2    0.60    8.00
  -8   3   2    8.50    6.30
  -8   3   2   -8.10    7.20
  -8   3   2  -13.00    7.80
   8   3  -2   -0.30    5.70
   8   3  -2   -2.40    9.40
   8   3  -2    5.10    7.90
   7  -3  -2   14.40    6.90
  -7  -3   2   15.10    6.60
   7  -3  -2    7.90    6.80
  -7  -3   2   21.10    7.20
  -7  -3   2   15.40    6.70
   7  -3  -2   21.10    7.80
  -7  -3   2   16.80    8.40
   7  -3  -2   20.70    8.30
  -7  -3   2   14.40    7.00
  -7   3   2   28.90    7.30
   7   3  -2   26.30    8.30
  -7   3   2   -2.30    8.80
  -7   3   2   25.80    8.20
   7   3  -2   27.30    7.90
  -7   3   2   27.70    8.20
  -7   3   2   29.60    9.10
   7   3  -2   23.60    7.70
   7   3  -2   28.20    7.40
  -6  -3   2 1507.55   50.89
   6  -3  -2 1482.25   51.69
   6  -3  -2 1523.95   51.19
  -6  -3   2 1528.95   52.79
   6  -3  -2 1467.05   51.09
  -6  -3   2 1429.06   50.39
   6  -3  -2 1421.06   51.49
  -6  -3   2 1463.65   51.09
  -6  -3   2 1457.75   51.09
   6  -3  -2 1476.75   50.79
  -6   3   2 1498.65   51.69
   6   3  -2 1451.85   49.99
   6   3  -2 1551.44   51.29
  -6   3   2 1456.85   50.89
  -6   3   2 1473.35   51.69
  -6   3   2 1434.66   47.60
   6   3  -2 1483.25   52.59
  -6   3   2 1506.45   51.29
   6   3  -2 1458.45   50.79
   6   3  -2 1489.65   50.19
  -6   3   2 1529.75   51.59
  -5  -3   2   -0.10    3.40
   5  -3  -2    1.60    3.80
  -5  -3   2   -0.20    3.70
  -5  -3   2   -2.70    4.20
[truncated: 3,429,782 more chars]
